# Supplementary material for: N′-Benzyl­idene­furan-2-carbohydrazide
Source: Acta Crystallogr Sect E Struct Rep Online. 2010 Jun 18;66(Pt 7):o1720. doi: 10.1107/S1600536810021471 (PMC3006900; doi:10.1107/S1600536810021471)
Supplement: Supplementary file 2 [file e-66-o1720-Isup2.hkl]

# 
# h,k,l, Fc-squared, Fo-squared, sigma(Fo-squared) and status flag 
# 
data_I
_shelx_title ' aa in P2(1)                 New: Pbca' 
_shelx_refln_list_code          4 
_shelx_F_calc_maximum      217.00 
_exptl_crystal_F_000       895.82 
_reflns_d_resolution_high  0.8332 
 
loop_ 
 _symmetry_equiv_pos_as_xyz 
 'x, y, z' 
 '-x+1/2, -y, z+1/2' 
 'x+1/2, -y+1/2, -z' 
 '-x, y+1/2, -z+1/2' 
 '-x, -y, -z' 
 'x-1/2, y, -z-1/2' 
 '-x-1/2, y-1/2, z' 
 'x, -y-1/2, z-1/2' 
 
_cell_length_a    11.6280 
_cell_length_b     7.6638 
_cell_length_c    23.8730 
_cell_angle_alpha  90.000 
_cell_angle_beta   90.000 
_cell_angle_gamma  90.000 
 
_shelx_F_squared_multiplier     1.000 
 
loop_ 
 _refln_index_h 
 _refln_index_k 
 _refln_index_l 
 _refln_F_squared_calc 
 _refln_F_squared_meas 
 _refln_F_squared_sigma 
 _refln_observed_status 
   2   0   0    11052.31      131.30     15.34 o 
   4   0   0     1100.48      757.94     48.38 o 
   6   0   0       64.96       35.17     24.04 o 
   8   0   0      231.07      132.29     51.25 o 
  10   0   0      467.73      468.59     52.76 o 
  12   0   0        2.25       -5.42     27.95 o 
   2   1   0       84.51       48.78     14.41 o 
   4   1   0      627.69      577.02     35.44 o 
   6   1   0      611.40      569.68     43.95 o 
   8   1   0      158.08      137.56     19.88 o 
  10   1   0      256.51      302.10     26.84 o 
  12   1   0        7.81       16.47     22.59 o 
   0   2   0    20505.87    26535.64    934.37 o 
   2   2   0      771.89      742.20     37.13 o 
   4   2   0     1969.70     2035.65     93.63 o 
   6   2   0       32.70       63.58     16.62 o 
   8   2   0      785.85      570.36    240.54 o 
  10   2   0     2048.45     2491.50    146.74 o 
  12   2   0       40.09       26.55     17.30 o 
   2   3   0      692.12      738.17     38.03 o 
   4   3   0      906.54      916.62     39.80 o 
   6   3   0        6.27       10.33     19.22 o 
   8   3   0      258.76      255.03     29.41 o 
  10   3   0       18.92       22.21     35.13 o 
  12   3   0       40.44       49.41     26.75 o 
   0   4   0     5999.55     6580.44    212.43 o 
   2   4   0      391.36      343.89     24.93 o 
   4   4   0       82.34       66.89     16.22 o 
   6   4   0      916.68     1034.45     53.40 o 
   8   4   0       10.34       16.93     21.57 o 
  10   4   0      859.68     1043.43    138.10 o 
  12   4   0       26.49       19.08     39.87 o 
   2   5   0      116.79       95.40     17.29 o 
   4   5   0       13.38        9.30     11.90 o 
   6   5   0        2.80        0.46     18.85 o 
   8   5   0      327.51      384.28     39.87 o 
  10   5   0       42.18       84.79     36.92 o 
   0   6   0     2238.39     2486.66    145.75 o 
   2   6   0       24.97       23.66     17.79 o 
   4   6   0        0.06       17.12     21.15 o 
   6   6   0       98.02       64.82     33.12 o 
   8   6   0        9.39       23.54     23.88 o 
  10   6   0        1.99        3.13     21.48 o 
   2   7   0      109.50       95.12     25.22 o 
   4   7   0      162.20      145.26     25.12 o 
   6   7   0        1.14        9.43     23.39 o 
   8   7   0        7.78       42.04     29.10 o 
   0   8   0       33.51       26.80     41.12 o 
   2   8   0       52.83       22.37     26.56 o 
   4   8   0       10.82       10.25     23.16 o 
   6   8   0        2.08       -1.58     26.80 o 
   2   9   0       68.96       40.43     32.97 o 
   1   1   1      519.93      380.69     10.31 o 
   2   1   1       31.45       35.93      4.79 o 
   3   1   1     1113.86      963.34     41.87 o 
   4   1   1     1160.76     1011.45     70.23 o 
   5   1   1     1752.22     1562.99    221.20 o 
   6   1   1      534.71      537.64     28.13 o 
   7   1   1        9.94        0.80      7.05 o 
   8   1   1      211.26      210.37     16.41 o 
   9   1   1      309.71      364.70     21.00 o 
  10   1   1       47.88       46.83     10.06 o 
  11   1   1       19.55       14.42     12.12 o 
  12   1   1        0.08        4.46     11.29 o 
  13   1   1        8.80        4.46     15.18 o 
   0   2   1    15101.48    19818.13    493.78 o 
   1   2   1     1419.07     1289.04     28.55 o 
   2   2   1     1001.92      985.36     27.74 o 
   3   2   1       19.02       23.54     12.42 o 
   4   2   1       61.79       76.93     12.40 o 
   5   2   1      316.69      299.91     17.15 o 
   6   2   1      459.95      445.42     20.79 o 
   7   2   1      178.03      160.76     19.14 o 
   8   2   1        2.42       18.37     14.36 o 
   9   2   1       33.23       38.06     15.75 o 
  10   2   1      124.63      140.45     21.51 o 
  11   2   1        0.59        9.06     14.08 o 
  12   2   1       13.79       24.29     16.21 o 
  13   2   1       17.93       29.81     15.89 o 
   1   3   1      248.91      237.61     13.25 o 
   2   3   1      186.90      194.09     13.68 o 
   3   3   1      762.35      724.74     34.40 o 
   4   3   1        3.75        3.83      6.87 o 
   5   3   1      346.24      371.41     22.50 o 
   6   3   1        7.58        8.76     10.05 o 
   7   3   1       87.84       88.96     15.24 o 
   8   3   1      110.15      106.18     16.43 o 
   9   3   1      170.74      196.76     28.37 o 
  10   3   1      157.83      166.42     28.62 o 
  11   3   1      114.15      132.41     19.11 o 
  12   3   1        7.72        2.17     16.61 o 
  13   3   1        0.05        9.49     17.25 o 
   0   4   1      959.54      954.35     34.81 o 
   1   4   1        0.83       -3.91      8.38 o 
   2   4   1       13.35       21.01      9.31 o 
   3   4   1     1053.21     1144.24     31.26 o 
   4   4   1        1.02        4.20      7.69 o 
   5   4   1       27.43       11.49     10.38 o 
   6   4   1        8.76       11.53     11.43 o 
   7   4   1      533.79      570.89     41.45 o 
   8   4   1      168.36      196.74     30.25 o 
   9   4   1      144.44      189.41     22.87 o 
  10   4   1       71.83       65.77     26.19 o 
  11   4   1       22.12       16.46     25.75 o 
  12   4   1        8.84       29.42     27.94 o 
   1   5   1      408.77      450.46     19.06 o 
   2   5   1       48.89       51.40     11.62 o 
   3   5   1      449.54      514.38     22.64 o 
   4   5   1       95.28       83.83     12.69 o 
   5   5   1      134.53      156.71     17.09 o 
   6   5   1       55.78       57.72     14.61 o 
   7   5   1        3.66       11.23     11.66 o 
   8   5   1        5.03        4.50     10.97 o 
   9   5   1      205.01      234.13     20.70 o 
  10   5   1       40.36       44.07     17.33 o 
  11   5   1       33.69       29.21     21.22 o 
   0   6   1        0.00       -2.26     15.70 o 
   1   6   1       68.15       59.87     15.99 o 
   2   6   1        8.10        2.56     12.72 o 
   3   6   1       45.14       46.46     12.79 o 
   4   6   1        0.36        1.22     11.30 o 
   5   6   1       15.04       11.95     12.52 o 
   6   6   1       40.59       33.82     14.88 o 
   7   6   1       60.39       41.80     16.22 o 
   8   6   1       37.79       25.58     13.78 o 
   9   6   1        2.19       15.90     13.29 o 
  10   6   1        4.03       36.04     26.95 o 
   1   7   1       17.70        9.67     14.83 o 
   2   7   1       10.25       13.20     17.74 o 
   3   7   1      112.40      104.89     17.83 o 
   4   7   1       55.12       63.44     19.30 o 
   5   7   1        2.46       -4.17     14.58 o 
   6   7   1        0.00       -3.75     15.08 o 
   7   7   1      101.21      102.29     20.67 o 
   8   7   1        4.66       27.41     15.87 o 
   9   7   1       16.07       19.66     23.48 o 
   0   8   1      110.67      105.32     36.11 o 
   1   8   1        4.69        4.16     17.17 o 
   2   8   1        3.79        0.16     21.84 o 
   3   8   1        6.38      -10.45     16.61 o 
   4   8   1        9.97       -2.22     17.44 o 
   5   8   1       36.67       25.58     20.24 o 
   6   8   1        2.75        5.41     19.28 o 
   1   9   1        0.01       16.60     28.42 o 
   2   9   1        0.16        0.35     20.40 o 
   2   0   2      405.24      333.62     17.20 o 
   3   0   2    11373.44    11499.04   1052.61 o 
   4   0   2     7881.79     8647.38    273.07 o 
   5   0   2      235.37      263.90     29.94 o 
   6   0   2       35.55       14.43     14.68 o 
   7   0   2     1798.88     1571.31    100.71 o 
   8   0   2        8.08        8.33     10.18 o 
   9   0   2      751.59      844.58     42.94 o 
  10   0   2        2.32        1.81     11.89 o 
  11   0   2      233.35      240.38     24.41 o 
  12   0   2      108.44      102.89     23.28 o 
  13   0   2       54.71       83.62     23.35 o 
   1   1   2      505.44      462.24     12.64 o 
   2   1   2    47089.22    90929.39   4974.92 o 
   3   1   2       21.92       30.48     10.04 o 
   4   1   2       11.29       13.70      7.99 o 
   5   1   2        6.56        5.38      9.34 o 
   6   1   2      220.98      198.11     12.30 o 
   7   1   2       20.64       18.14      9.07 o 
   8   1   2      402.54      452.62     22.54 o 
   9   1   2      118.83      137.35     15.05 o 
  10   1   2      179.32      190.20     18.18 o 
  11   1   2       16.34       16.77      9.69 o 
  12   1   2       94.30       93.46     14.32 o 
  13   1   2       27.33       23.47     12.15 o 
   0   2   2     5963.71     6998.75    244.71 o 
   1   2   2    19140.01    24951.09    474.65 o 
   2   2   2     1183.33     1136.55     28.54 o 
   3   2   2     5122.98     5374.64     95.51 o 
   4   2   2      241.32      213.31     15.58 o 
   5   2   2       53.19       56.52     11.12 o 
   6   2   2      819.77      806.76     41.56 o 
   7   2   2       71.93       83.96     16.87 o 
   8   2   2        1.35       -0.16     16.06 o 
   9   2   2      253.63      276.18     22.48 o 
  10   2   2        1.05        3.49     12.80 o 
  11   2   2      345.78      442.48     27.40 o 
  12   2   2       18.08       18.29     14.63 o 
  13   2   2       10.54       24.22     15.83 o 
   1   3   2      536.70      498.34     17.54 o 
   2   3   2      209.68      198.68     14.32 o 
   3   3   2     2547.44     2584.35     52.30 o 
   4   3   2      492.01      489.20     19.91 o 
   5   3   2      532.34      510.06     22.02 o 
   6   3   2       91.70      105.45     12.36 o 
   7   3   2        0.47        2.49     10.37 o 
   8   3   2     1848.88     2036.69     82.29 o 
   9   3   2       82.03       86.64     23.09 o 
  10   3   2       21.13        3.81     11.71 o 
  11   3   2        6.19       11.04     11.33 o 
  12   3   2      154.83      159.99     20.36 o 
  13   3   2        2.77       11.73     17.55 o 
   0   4   2      404.72      441.27     24.15 o 
   1   4   2     1294.87     1294.52     29.55 o 
   2   4   2     1475.03     1619.73     37.08 o 
   3   4   2      197.39      220.89     15.89 o 
   4   4   2        2.55       -1.13      9.65 o 
   5   4   2        6.85       15.76     12.35 o 
   6   4   2        5.44       -2.37      8.71 o 
   7   4   2       97.78       84.15     14.71 o 
   8   4   2       43.32       41.22     12.35 o 
   9   4   2       21.29       24.41     14.00 o 
  10   4   2       18.24       35.37     22.20 o 
  11   4   2       93.98       62.99     20.83 o 
  12   4   2        7.33       17.27     17.30 o 
   1   5   2       24.66       22.40     11.37 o 
   2   5   2     1445.67     1603.67     41.84 o 
   3   5   2        4.27        5.05      9.69 o 
   4   5   2       50.42       60.87     13.83 o 
   5   5   2       14.79       15.54     11.97 o 
   6   5   2      180.99      226.71     18.85 o 
   7   5   2        5.59        3.00     11.48 o 
   8   5   2       71.82       52.60     13.28 o 
   9   5   2       33.62       44.75     14.81 o 
  10   5   2        3.97       11.49     15.38 o 
  11   5   2        0.11       -9.72     24.82 o 
   0   6   2      135.22      141.28     31.65 o 
   1   6   2       85.08       91.43     16.05 o 
   2   6   2       65.36       49.84     14.25 o 
   3   6   2        0.14        4.23     10.28 o 
   4   6   2        0.32        1.16     12.70 o 
   5   6   2      101.81       77.80     18.58 o 
   6   6   2      245.84      300.31     24.20 o 
   7   6   2       41.87       41.01     16.52 o 
   8   6   2        4.88        6.73     13.87 o 
   9   6   2       17.31       18.64     13.24 o 
  10   6   2        8.43      -12.98     23.66 o 
   1   7   2        0.75        8.37     15.64 o 
   2   7   2       14.03       18.33     15.22 o 
   3   7   2       10.56        7.76     13.87 o 
   4   7   2      108.58       74.03     21.70 o 
   5   7   2        1.99        5.21     16.45 o 
   6   7   2       11.52        9.01     15.17 o 
   7   7   2        0.17       18.98     14.37 o 
   8   7   2        7.54       22.98     14.40 o 
   9   7   2       17.46       12.58     22.95 o 
   0   8   2      133.06       78.72     30.25 o 
   1   8   2       37.02       49.55     22.21 o 
   2   8   2        1.27        2.86     16.30 o 
   3   8   2       18.34       19.58     20.27 o 
   4   8   2       16.55       22.52     18.25 o 
   5   8   2        2.27        8.48     18.08 o 
   6   8   2        0.04       11.90     16.81 o 
   1   9   2        2.25       14.41     20.53 o 
   2   9   2       52.03       86.56     22.93 o 
   1   1   3     5621.76     5883.74     96.98 o 
   2   1   3    16216.14    20406.49    540.67 o 
   3   1   3     6581.87     6907.05    109.14 o 
   4   1   3      125.12      112.29      8.06 o 
   5   1   3      831.84      754.80     19.20 o 
   6   1   3       19.96       29.86      7.35 o 
   7   1   3       57.09       56.01     10.00 o 
   8   1   3      108.41      116.90     13.31 o 
   9   1   3       17.17       22.19      9.72 o 
  10   1   3        7.77        8.36     11.38 o 
  11   1   3       27.41       27.43     12.17 o 
  12   1   3        1.16       -6.60     14.52 o 
  13   1   3       16.61       11.18     12.33 o 
   0   2   3      493.25      514.66     26.27 o 
   1   2   3      141.13      148.22     10.33 o 
   2   2   3     6449.38     6750.63    111.18 o 
   3   2   3     1573.62     1452.40     29.75 o 
   4   2   3     1682.02     1751.16     31.93 o 
   5   2   3       60.81       55.57     13.40 o 
   6   2   3      281.79      274.61     17.60 o 
   7   2   3        4.53        7.73     11.85 o 
   8   2   3       18.84       13.34      9.06 o 
   9   2   3       65.78       56.45     10.86 o 
  10   2   3        0.21        6.81     11.96 o 
  11   2   3       22.51       20.83     13.26 o 
  12   2   3       26.02       25.16     14.24 o 
  13   2   3       27.71       26.40     20.49 o 
   1   3   3      278.90      280.78     15.13 o 
   2   3   3        6.19        0.54      7.64 o 
   3   3   3      587.46      547.16     19.36 o 
   4   3   3        1.42        1.62     10.19 o 
   5   3   3     1036.83     1027.52     25.35 o 
   6   3   3       11.42        9.67      7.41 o 
   7   3   3       89.96       86.83     18.40 o 
   8   3   3       10.82       -2.61     15.07 o 
   9   3   3        6.14       -2.50      9.06 o 
  10   3   3       10.78       10.34     10.70 o 
  11   3   3        4.70        0.30     14.37 o 
  12   3   3        1.24        1.72     19.57 o 
  13   3   3        1.68       22.53     26.05 o 
   0   4   3      278.02      286.94     19.75 o 
   1   4   3      363.59      371.89     16.78 o 
   2   4   3      130.43      134.97     12.18 o 
   3   4   3       70.69       81.77     11.40 o 
   4   4   3      282.76      309.07     18.15 o 
   5   4   3       20.84       18.83     10.32 o 
   6   4   3      277.23      294.84     14.99 o 
   7   4   3      684.37      707.03     26.75 o 
   8   4   3      218.68      184.75     26.68 o 
   9   4   3       72.70       91.24     16.71 o 
  10   4   3       27.04       23.28      7.64 o 
  11   4   3        7.15        4.41      9.30 o 
  12   4   3        0.01      -28.05     35.74 o 
   1   5   3      179.58      183.05     17.16 o 
   2   5   3       21.40       30.17     10.55 o 
   3   5   3       18.88       13.31     10.68 o 
   4   5   3      144.35      143.48     14.90 o 
   5   5   3        0.04        1.57      9.82 o 
   6   5   3      391.25      415.24     21.47 o 
   7   5   3      141.29      136.95     15.60 o 
   8   5   3      561.24      646.42     34.18 o 
   9   5   3       54.69       44.68     15.48 o 
  10   5   3       40.33       40.32     20.32 o 
  11   5   3        0.01       27.18     24.45 o 
   0   6   3       26.64       28.10     22.76 o 
   1   6   3      251.29      265.78     19.48 o 
   2   6   3        0.82        4.99     13.43 o 
   3   6   3        0.05        2.44     12.52 o 
   4   6   3       16.66        9.43     13.98 o 
   5   6   3       49.59       48.80     18.66 o 
   6   6   3        1.74        0.04     13.00 o 
   7   6   3      167.11      138.86     20.67 o 
   8   6   3       73.46       80.38     14.11 o 
   9   6   3        0.41       -8.76     12.10 o 
  10   6   3        0.22       45.06     22.50 o 
   1   7   3       15.68        6.82     15.28 o 
   2   7   3      268.37      291.04     29.83 o 
   3   7   3        0.00        3.59     13.96 o 
   4   7   3        0.17        9.35     16.61 o 
   5   7   3       52.41       15.21     17.19 o 
   6   7   3      119.56       50.51     21.75 o 
   7   7   3        0.51        0.18     14.08 o 
   8   7   3       14.77       22.15     19.80 o 
   0   8   3       40.61       56.35     32.80 o 
   1   8   3       11.52       27.40     17.37 o 
   2   8   3       86.33       54.64     20.62 o 
   3   8   3        1.85        0.47     17.91 o 
   4   8   3       40.49       19.53     19.18 o 
   5   8   3       60.78       38.43     19.46 o 
   6   8   3        0.22       -1.36     19.55 o 
   1   9   3       11.39       54.15     23.19 o 
   2   9   3       36.12       60.16     28.96 o 
   0   0   4    11931.02    15383.02    808.80 o 
   1   0   4     1901.96     1571.93     82.87 o 
   2   0   4      464.96      409.06     23.74 o 
   3   0   4      961.39      805.18     22.68 o 
   4   0   4     1256.65     1193.53     34.78 o 
   5   0   4      324.55      302.61     23.38 o 
   6   0   4     4059.83     4445.70    144.65 o 
   7   0   4      642.08      673.84     37.26 o 
   8   0   4      595.00      642.58     39.16 o 
   9   0   4        0.10       -0.11     12.15 o 
  10   0   4        0.99       10.65     16.70 o 
  11   0   4      395.27      469.30     39.03 o 
  12   0   4      436.92      458.08     34.00 o 
  13   0   4      117.97      111.59     27.98 o 
   1   1   4     1323.04     1170.24     25.71 o 
   2   1   4      852.61      756.34     19.57 o 
   3   1   4    13963.89    16514.48    445.71 o 
   4   1   4      323.84      294.03      9.16 o 
   5   1   4       27.99       25.15      5.91 o 
   6   1   4      452.19      426.16     16.54 o 
   7   1   4     1264.10     1361.17     58.59 o 
   8   1   4        5.63        8.52      8.77 o 
   9   1   4        0.42       -1.66     10.03 o 
  10   1   4       51.14       43.51     13.78 o 
  11   1   4       27.54       27.12     12.97 o 
  12   1   4        0.01       -3.98     13.55 o 
  13   1   4       83.99       58.79     15.40 o 
   0   2   4       49.51       26.42     17.95 o 
   1   2   4       68.98       68.82      9.67 o 
   2   2   4    13782.86    16511.04    305.79 o 
   3   2   4      436.38      448.84      9.24 o 
   4   2   4     2746.42     2813.67     51.92 o 
   5   2   4       91.82       99.92      6.61 o 
   6   2   4       83.30       85.60      8.26 o 
   7   2   4      155.18      157.37     10.00 o 
   8   2   4        3.45        5.82      9.04 o 
   9   2   4      189.01      184.39     12.73 o 
  10   2   4       58.82       46.36     15.23 o 
  11   2   4        7.08       10.68     13.79 o 
  12   2   4      149.47      145.80     25.55 o 
  13   2   4       19.71       23.03     17.24 o 
   1   3   4       45.82       60.58      9.11 o 
   2   3   4        9.07        8.84      7.62 o 
   3   3   4     3769.21     3927.28     75.14 o 
   4   3   4       12.17       13.76      7.17 o 
   5   3   4      865.12      850.43     20.73 o 
   6   3   4        1.17       35.78    108.59 o 
   7   3   4        6.75        6.74      8.13 o 
   8   3   4       76.96       77.45      6.76 o 
   9   3   4      105.97      105.64     12.83 o 
  10   3   4        0.27       -4.53      9.78 o 
  11   3   4        4.25        6.34     10.60 o 
  12   3   4       35.95       30.60     20.38 o 
  13   3   4       67.20       89.29     32.74 o 
   0   4   4      704.64      784.03     31.49 o 
   1   4   4      414.96      425.72     18.64 o 
   2   4   4     1572.72     1580.20     34.21 o 
   3   4   4      656.78      687.16     24.02 o 
   4   4   4     1283.24     1314.52     37.16 o 
   5   4   4      387.07      432.53     19.03 o 
   6   4   4      126.51      100.32      8.86 o 
   7   4   4       65.90       64.30     10.58 o 
   8   4   4       89.44      100.62     12.74 o 
   9   4   4       22.24       19.40      5.75 o 
  10   4   4        1.68        0.88     10.59 o 
  11   4   4        0.14        3.70     16.82 o 
  12   4   4       10.69       -8.54     30.41 o 
   1   5   4       19.64       22.46     10.78 o 
   2   5   4        3.21        7.63      9.12 o 
   3   5   4      548.37      576.90     24.49 o 
   4   5   4      348.91      387.10     19.92 o 
   5   5   4      296.19      343.76     24.41 o 
   6   5   4      110.27      104.97     16.27 o 
   7   5   4      187.76      186.42     17.93 o 
   8   5   4       21.38       19.37     11.85 o 
   9   5   4        8.86        9.39     14.53 o 
  10   5   4       35.98       31.05     19.44 o 
  11   5   4        1.35        8.66     27.26 o 
   0   6   4        0.03       -0.37     15.74 o 
   1   6   4      130.25      121.55     23.05 o 
   2   6   4        1.70        6.78     10.62 o 
   3   6   4        0.39       -4.99     13.26 o 
   4   6   4       68.30       56.54     16.25 o 
   5   6   4       28.99       23.67     16.32 o 
   6   6   4        2.79       -3.96     14.47 o 
   7   6   4       36.42       37.47     12.48 o 
   8   6   4       20.95       10.99     11.34 o 
   9   6   4        2.42       13.69     19.38 o 
  10   6   4        0.36       26.96     23.01 o 
   1   7   4       53.06       33.09     16.11 o 
   2   7   4       97.06       60.28     17.91 o 
   3   7   4       16.07       14.59     18.30 o 
   4   7   4       76.73       53.42     17.87 o 
   5   7   4       18.82        6.37     14.58 o 
   6   7   4       28.02       29.79     18.92 o 
   7   7   4        1.77        3.19     13.79 o 
   8   7   4        0.72       11.22     22.11 o 
   0   8   4        0.46       12.10     22.40 o 
   1   8   4       49.28       21.00     18.58 o 
   2   8   4        4.38        1.75     18.80 o 
   3   8   4       14.22       12.43     16.98 o 
   4   8   4       90.03       33.80     18.91 o 
   5   8   4       25.40       29.09     18.87 o 
   6   8   4       17.00       21.29     18.69 o 
   1   9   4       17.01       79.54     25.76 o 
   2   9   4        0.12       -3.98     25.16 o 
   1   1   5       30.09       20.43     14.04 o 
   2   1   5    10522.22    12354.36    249.69 o 
   3   1   5      883.90      812.95     30.37 o 
   4   1   5      515.56      484.64     15.24 o 
   5   1   5       39.83       47.09      6.71 o 
   6   1   5      378.64      410.58     15.52 o 
   7   1   5      144.78      155.96     10.60 o 
   8   1   5       19.25       16.86      9.25 o 
   9   1   5        0.11       -0.80     11.66 o 
  10   1   5        5.34       13.51     10.87 o 
  11   1   5        2.56        6.17     12.67 o 
  12   1   5       20.28       16.53     13.11 o 
  13   1   5       11.48        8.93     18.45 o 
   0   2   5     1232.17     1111.14     47.21 o 
   1   2   5     2637.17     2580.32     57.92 o 
   2   2   5      193.06      173.40      9.04 o 
   3   2   5       53.23       34.66     13.24 o 
   4   2   5      781.83      738.32     31.27 o 
   5   2   5      724.70      678.31     18.56 o 
   6   2   5       21.33       28.42      9.14 o 
   7   2   5       27.92       28.08      4.96 o 
   8   2   5       56.94       57.89      8.17 o 
   9   2   5       15.64       14.93     10.06 o 
  10   2   5       14.64       18.99     10.48 o 
  11   2   5       84.76       61.15     15.45 o 
  12   2   5        7.04        2.60     13.49 o 
  13   2   5        0.78       -2.82     20.43 o 
   1   3   5       20.10       17.41     10.48 o 
   2   3   5      130.75      108.61      9.37 o 
   3   3   5       19.93        8.86      7.81 o 
   4   3   5      886.54      865.67     17.21 o 
   5   3   5      402.02      399.28     19.64 o 
   6   3   5      164.86      181.38     12.95 o 
   7   3   5      202.49      201.38     10.38 o 
   8   3   5        2.57        6.07      8.12 o 
   9   3   5        1.15       -3.56     12.84 o 
  10   3   5       18.47       -1.12     14.55 o 
  11   3   5       44.55       32.83     14.84 o 
  12   3   5        0.39        6.84     15.97 o 
   0   4   5      701.82      723.22     31.28 o 
   1   4   5      835.28      881.29     26.71 o 
   2   4   5        8.90       10.35      8.23 o 
   3   4   5      691.59      709.57     25.57 o 
   4   4   5     1043.88     1013.47     29.73 o 
   5   4   5        1.68       -4.14     11.49 o 
   6   4   5     1158.96     1152.51     31.83 o 
   7   4   5        4.15        5.62      5.66 o 
   8   4   5       48.61       51.17     12.25 o 
   9   4   5      127.07      111.47     13.17 o 
  10   4   5       39.87       17.07     11.83 o 
  11   4   5       24.05       13.30     25.12 o 
  12   4   5       13.43       23.77     24.81 o 
   1   5   5      156.37      161.89     16.23 o 
   2   5   5       69.23       59.01     11.38 o 
   3   5   5      205.82      244.25     18.63 o 
   4   5   5       91.79       74.37     12.55 o 
   5   5   5       66.68       71.52     13.40 o 
   6   5   5      529.37      570.80     24.99 o 
   7   5   5       30.95       27.60      8.54 o 
   8   5   5       38.49       24.49      8.76 o 
   9   5   5       32.09       34.42     26.72 o 
  10   5   5        7.64       23.56     26.24 o 
  11   5   5        3.82       39.27     28.60 o 
   0   6   5        4.52       -6.84     15.40 o 
   1   6   5      229.44      243.24     22.71 o 
   2   6   5       85.12       87.63     18.43 o 
   3   6   5       16.48       10.23     12.61 o 
   4   6   5      978.65     1100.28     42.61 o 
   5   6   5       87.50       75.21     16.00 o 
   6   6   5      303.18      320.74     20.30 o 
   7   6   5      192.24      169.01     31.82 o 
   8   6   5       14.35       -0.77      7.93 o 
   9   6   5        9.31       32.80     27.48 o 
  10   6   5        0.04      -14.87     21.26 o 
   1   7   5       21.19       28.88     14.43 o 
   2   7   5       49.23       40.15     18.13 o 
   3   7   5       26.42       12.64     17.29 o 
   4   7   5       62.07       29.77     16.36 o 
   5   7   5      162.63       90.59     29.84 o 
   6   7   5       90.97       63.33     20.18 o 
   7   7   5       40.44       34.20     14.56 o 
   8   7   5        8.03       35.12     24.64 o 
   0   8   5      165.60      161.86     35.50 o 
   1   8   5       19.88       19.37     17.21 o 
   2   8   5        0.05       13.23     17.31 o 
   3   8   5       33.94       19.19     17.74 o 
   4   8   5      290.11      226.67     50.15 o 
   5   8   5        3.71      -13.00     21.01 o 
   6   8   5       86.85       38.14     27.07 o 
   1   9   5        1.78       -3.65     24.01 o 
   0   0   6      819.99      764.82    180.54 o 
   1   0   6     3099.71     2987.90    170.22 o 
   2   0   6      398.44      390.93     42.37 o 
   3   0   6     2284.82     2203.88     62.54 o 
   4   0   6      593.28      564.51     22.52 o 
   5   0   6     5978.73     6718.99    148.33 o 
   6   0   6     2090.68     2223.65     75.99 o 
   7   0   6      277.45      303.94     23.54 o 
   8   0   6       90.58       79.95     14.85 o 
   9   0   6        0.96        1.86     12.15 o 
  10   0   6       63.10       46.33     24.26 o 
  11   0   6        0.00       -3.74     18.42 o 
  12   0   6       13.66        5.02     17.75 o 
  13   0   6        0.33       -1.23     15.19 o 
   1   1   6       69.76       77.96     12.92 o 
   2   1   6      612.51      529.23     20.57 o 
   3   1   6      210.04      197.23      8.86 o 
   4   1   6        6.12        0.37      8.77 o 
   5   1   6      650.98      631.66     19.75 o 
   6   1   6       15.46       14.37      5.70 o 
   7   1   6       46.81       41.19      7.93 o 
   8   1   6      111.64      100.32     11.05 o 
   9   1   6       51.17       41.97     11.83 o 
  10   1   6       97.82       88.40     16.13 o 
  11   1   6        3.08      -11.41     11.69 o 
  12   1   6       18.07       14.87     13.64 o 
  13   1   6        0.25      -11.47     17.03 o 
   0   2   6        4.53       -4.73     12.54 o 
   1   2   6      475.27      419.81     16.20 o 
   2   2   6     1620.11     1522.15     29.17 o 
   3   2   6       36.54       32.02      9.16 o 
   4   2   6     1331.30     1307.98     43.77 o 
   5   2   6     5441.02     6108.64    152.72 o 
   6   2   6        2.16        1.55      6.80 o 
   7   2   6      286.73      301.94     16.65 o 
   8   2   6      181.21      178.12     15.11 o 
   9   2   6        5.72       13.00     12.34 o 
  10   2   6        0.54       -1.41      7.11 o 
  11   2   6        4.08        4.07      9.13 o 
  12   2   6        0.58        6.65     16.15 o 
  13   2   6       26.18       46.75     25.46 o 
   1   3   6      337.56      357.77     19.60 o 
   2   3   6     1328.59     1381.30     32.61 o 
   3   3   6      462.92      489.45     23.87 o 
   4   3   6     4726.58     5083.43    131.73 o 
   5   3   6      480.23      513.37     26.60 o 
   6   3   6      839.43      888.15     40.10 o 
   7   3   6       24.62       20.64     16.05 o 
   8   3   6       29.60       29.64      8.24 o 
   9   3   6       17.56       17.04     11.07 o 
  10   3   6        5.53        1.67     13.88 o 
  11   3   6        0.48        0.25     12.07 o 
  12   3   6       17.75       38.92     33.02 o 
   0   4   6      507.74      454.85     45.31 o 
   1   4   6      188.03      180.09     13.49 o 
   2   4   6      179.06      191.82     15.52 o 
   3   4   6       43.10       31.32      8.72 o 
   4   4   6       76.23       82.72      8.25 o 
   5   4   6      539.54      526.39     23.33 o 
   6   4   6       59.97       75.96     23.04 o 
   7   4   6       11.23        8.87     17.54 o 
   8   4   6       97.52      109.60     24.16 o 
   9   4   6        0.01        0.48     22.02 o 
  10   4   6       39.55       26.33     28.75 o 
  11   4   6        1.61       26.99     25.65 o 
  12   4   6        0.41        1.98     28.47 o 
   1   5   6       50.59       57.35     13.68 o 
   2   5   6        6.15       14.16     10.10 o 
   3   5   6       25.60       29.50     11.15 o 
   4   5   6       30.04       16.91     11.74 o 
   5   5   6       37.09       37.61     10.54 o 
   6   5   6       14.23        9.15      6.72 o 
   7   5   6       22.96       27.10     27.37 o 
   8   5   6        4.60       13.25     20.32 o 
   9   5   6       17.35        6.83     23.34 o 
  10   5   6       10.93       14.59     23.34 o 
  11   5   6        4.62       29.64     30.16 o 
   0   6   6      353.21      439.17     47.08 o 
   1   6   6       17.67       21.75     11.44 o 
   2   6   6        6.07        3.88     11.13 o 
   3   6   6       17.75       24.84     13.35 o 
   4   6   6       20.39       16.76     12.89 o 
   5   6   6      135.37      143.29     21.42 o 
   6   6   6      121.89      110.60     11.59 o 
   7   6   6       43.88       23.94     11.36 o 
   8   6   6        8.51        1.03     26.32 o 
   9   6   6        9.49        7.88     23.11 o 
  10   6   6        0.00        7.85     24.83 o 
   1   7   6       15.40       15.51     17.02 o 
   2   7   6      227.49      261.92     29.60 o 
   3   7   6       17.25       24.53     16.14 o 
   4   7   6        0.56        4.07     14.10 o 
   5   7   6        9.91        3.10     13.44 o 
   6   7   6       81.16       55.14     19.50 o 
   7   7   6        0.02       18.15     15.35 o 
   8   7   6        6.28       34.98     27.20 o 
   0   8   6       31.01       28.83     29.28 o 
   1   8   6        1.16       14.31     22.73 o 
   2   8   6       57.21       84.56     26.89 o 
   3   8   6       69.87       58.54     25.23 o 
   4   8   6       17.26       22.15     24.44 o 
   5   8   6        9.27       -4.91     23.65 o 
   6   8   6        4.45       -5.68     20.74 o 
   1   1   7      111.17      123.51     16.53 o 
   2   1   7      216.33      235.18     22.57 o 
   3   1   7     1895.65     1799.99     40.86 o 
   4   1   7      639.91      638.60     13.21 o 
   5   1   7      775.67      759.35     29.03 o 
   6   1   7       14.38       11.71      7.44 o 
   7   1   7       37.09       24.07      8.15 o 
   8   1   7        0.02        1.21      7.13 o 
   9   1   7      122.26      114.97     14.23 o 
  10   1   7       20.52       23.41     12.85 o 
  11   1   7       26.84       24.75     13.61 o 
  12   1   7       28.18       24.75     12.48 o 
  13   1   7       32.84       45.06     19.41 o 
   0   2   7      471.00      371.83     65.18 o 
   1   2   7     1071.39     1062.30     37.98 o 
   2   2   7      313.90      336.87     28.83 o 
   3   2   7     3460.49     3708.01     90.26 o 
   4   2   7       10.48        4.54     16.00 o 
   5   2   7     3014.18     3116.78     82.82 o 
   6   2   7       12.39       -0.21     15.77 o 
   7   2   7       37.02       40.99     10.05 o 
   8   2   7       11.84        8.97     10.89 o 
   9   2   7        1.69        1.32     13.54 o 
  10   2   7        2.38        5.00     12.44 o 
  11   2   7       55.85       27.70     20.09 o 
  12   2   7        0.80        8.44     17.08 o 
  13   2   7        0.18       31.04     23.76 o 
   1   3   7        4.72        0.36      9.01 o 
   2   3   7        2.45        2.07      7.87 o 
   3   3   7       52.27       55.92      7.11 o 
   4   3   7      695.21      728.38     34.52 o 
   5   3   7       10.20       10.19     13.07 o 
   6   3   7       23.11       17.99     15.51 o 
   7   3   7      174.10      186.57     21.36 o 
   8   3   7        6.21        8.19     15.11 o 
   9   3   7        5.81        4.23     18.32 o 
  10   3   7        1.05       13.88     12.16 o 
  11   3   7       50.31       43.12     14.65 o 
  12   3   7       43.21       54.93     34.09 o 
   0   4   7       71.21       66.09     21.25 o 
   1   4   7      421.46      375.82     29.87 o 
   2   4   7      307.66      312.77     24.55 o 
   3   4   7      658.01      693.55     32.47 o 
   4   4   7      377.05      398.85     28.81 o 
   5   4   7      713.07      679.36     37.46 o 
   6   4   7      111.73      117.09     21.83 o 
   7   4   7      353.61      398.73     34.36 o 
   8   4   7        0.10        1.94     18.54 o 
   9   4   7       12.31       19.30     21.44 o 
  10   4   7       66.24       60.44     25.89 o 
  11   4   7       23.65       25.19     27.90 o 
  12   4   7        0.01       12.64     32.45 o 
   1   5   7       26.33       31.91     13.87 o 
   2   5   7      446.73      456.00     24.54 o 
   3   5   7        2.67        5.60     10.94 o 
   4   5   7      130.96      178.79     30.81 o 
   5   5   7       19.98       32.99     14.66 o 
   6   5   7      172.72      152.82     30.18 o 
   7   5   7        0.05       11.85     21.08 o 
   8   5   7       22.21       38.39     23.62 o 
   9   5   7       15.07       13.91     22.10 o 
  10   5   7       48.16       51.71     28.73 o 
  11   5   7        0.00       33.63     28.51 o 
   0   6   7      362.41      447.79     43.22 o 
   1   6   7      120.17      133.91     19.94 o 
   2   6   7       12.52       19.89     14.33 o 
   3   6   7      412.62      464.05     31.10 o 
   4   6   7      445.35      518.61     31.27 o 
   5   6   7     1037.81     1161.30     45.90 o 
   6   6   7       21.87        6.40     12.81 o 
   7   6   7      179.11      167.21     49.08 o 
   8   6   7       45.43       43.07     25.82 o 
   9   6   7        1.19      -27.03     27.03 o 
  10   6   7        0.29       15.30     24.05 o 
   1   7   7       68.29       69.26     21.78 o 
   2   7   7      112.89      134.49     25.23 o 
   3   7   7       67.10       47.36     19.94 o 
   4   7   7       41.34       11.57     18.82 o 
   5   7   7        3.03        1.47     14.95 o 
   6   7   7       59.77       29.57     23.24 o 
   7   7   7        0.84       -4.23     31.82 o 
   8   7   7        1.74        2.08     26.54 o 
   0   8   7       27.62       53.48     34.90 o 
   1   8   7        2.65       -4.84     21.29 o 
   2   8   7       43.15       96.28     30.88 o 
   3   8   7      179.79       77.45     39.74 o 
   4   8   7       19.55        1.98     22.16 o 
   5   8   7      226.07      163.57     66.69 o 
   0   0   8     3699.31     3394.32    228.53 o 
   1   0   8      951.73      828.84     67.67 o 
   2   0   8     2671.30     2450.84    110.36 o 
   3   0   8      261.67      257.76     31.61 o 
   4   0   8     2914.65     3122.81     79.49 o 
   5   0   8       60.40       55.04     13.71 o 
   6   0   8       21.88       26.38      9.91 o 
   7   0   8      518.83      572.82     46.63 o 
   8   0   8        1.91       -6.64     13.63 o 
   9   0   8        0.96        2.72     12.34 o 
  10   0   8       20.83       25.55     15.04 o 
  11   0   8       22.56       14.05     15.78 o 
  12   0   8      147.87      140.22     44.97 o 
  13   0   8       12.79        0.68     17.20 o 
   1   1   8       21.66        6.53     12.62 o 
   2   1   8      368.77      392.12     30.17 o 
   3   1   8      104.10      120.10     14.88 o 
   4   1   8      447.62      466.20     14.39 o 
   5   1   8      953.52      975.10     30.27 o 
   6   1   8      194.85      205.29     22.18 o 
   7   1   8      503.18      557.12     18.34 o 
   8   1   8      153.05      143.97     12.94 o 
   9   1   8        0.50       -4.49     15.64 o 
  10   1   8        0.74       -2.12     13.82 o 
  11   1   8        5.52       13.39     13.17 o 
  12   1   8       83.80       71.61     21.03 o 
  13   1   8       10.76       19.24     17.12 o 
   0   2   8      452.28      422.04     34.03 o 
   1   2   8       50.47       48.58     18.37 o 
   2   2   8        3.36        4.36     15.25 o 
   3   2   8      104.13      110.33     12.86 o 
   4   2   8      465.41      490.87     45.76 o 
   5   2   8      492.68      473.91     30.83 o 
   6   2   8      831.29      849.76     37.99 o 
   7   2   8       88.50      114.55     17.00 o 
   8   2   8      401.21      398.06     19.06 o 
   9   2   8        0.05       -1.01     12.18 o 
  10   2   8       11.84       20.80     13.59 o 
  11   2   8        2.77        3.67     13.12 o 
  12   2   8      113.13      109.37     24.19 o 
  13   2   8       28.78       26.35     28.56 o 
   1   3   8      667.36      656.11     31.93 o 
   2   3   8        1.04        2.94      6.62 o 
   3   3   8      316.92      318.38     14.13 o 
   4   3   8      892.53     1091.47    486.76 o 
   5   3   8       53.56       47.52     18.33 o 
   6   3   8      448.99      463.59     32.63 o 
   7   3   8      211.21      210.00     22.06 o 
   8   3   8       82.93       76.64     18.61 o 
   9   3   8       10.03        5.50     17.88 o 
  10   3   8       74.08       44.61     21.76 o 
  11   3   8        0.20       -2.92     26.92 o 
  12   3   8       11.61        7.62     23.89 o 
   0   4   8       33.47       35.44     23.52 o 
   1   4   8       28.04       39.33     14.15 o 
   2   4   8      112.41      121.69     14.75 o 
   3   4   8        0.41       17.73      9.68 o 
   4   4   8       67.78       68.89     15.84 o 
   5   4   8      102.77      117.82     23.64 o 
   6   4   8      180.65      176.52     25.91 o 
   7   4   8        4.96       -1.93     18.71 o 
   8   4   8        5.43       -6.06     18.58 o 
   9   4   8        4.31       -0.12     20.34 o 
  10   4   8        4.82        8.30     20.85 o 
  11   4   8        4.33        3.69     26.13 o 
   1   5   8      111.11      145.35     20.50 o 
   2   5   8        2.93        3.03     12.90 o 
   3   5   8        2.75       10.02     14.93 o 
   4   5   8      697.45      731.78     46.52 o 
   5   5   8       14.96       19.73     22.44 o 
   6   5   8      185.42      233.10     41.17 o 
   7   5   8       97.69       80.95     30.05 o 
   8   5   8        0.57        0.47     21.66 o 
   9   5   8        0.71      -13.43     22.24 o 
  10   5   8        3.60       10.90     27.53 o 
  11   5   8        8.59       10.06     30.23 o 
   0   6   8      459.09      492.38     50.33 o 
   1   6   8       13.05       10.83     16.15 o 
   2   6   8       10.93       17.93     18.37 o 
   3   6   8        5.24       -4.44     19.64 o 
   4   6   8      109.55      119.50     27.88 o 
   5   6   8        2.47        7.25     20.56 o 
   6   6   8        4.50       17.38     31.69 o 
   7   6   8       30.98       28.30     28.65 o 
   8   6   8        3.58      -16.49     29.14 o 
   9   6   8        2.16       33.44     32.69 o 
   1   7   8        0.06      -16.88     19.75 o 
   2   7   8      263.87      337.74     32.17 o 
   3   7   8        2.18       -8.13     26.59 o 
   4   7   8       38.90       13.39     24.06 o 
   5   7   8        0.02      -14.83     26.53 o 
   6   7   8       17.23       24.38     30.45 o 
   7   7   8        4.37       -9.05     25.82 o 
   8   7   8        6.09       15.15     29.71 o 
   0   8   8        1.25       29.12     38.09 o 
   1   8   8        1.12        1.22     21.93 o 
   2   8   8        0.26       12.70     28.90 o 
   3   8   8       11.03       20.13     27.27 o 
   4   8   8        2.37       19.34     28.33 o 
   5   8   8        3.55        3.30     29.48 o 
   1   1   9     1973.55     1923.29     63.74 o 
   2   1   9      480.47      439.89     30.09 o 
   3   1   9     1719.43     1746.72     52.97 o 
   4   1   9      630.13      574.90     17.23 o 
   5   1   9       53.46       59.76      6.87 o 
   6   1   9      217.22      247.94     22.17 o 
   7   1   9        0.01       -1.49     11.09 o 
   8   1   9      106.75      101.23     16.06 o 
   9   1   9       47.10       35.77     11.52 o 
  10   1   9        9.00       15.86     12.37 o 
  11   1   9       40.92       25.26     16.86 o 
  12   1   9       13.62       23.62     16.17 o 
  13   1   9       18.05       46.69     29.84 o 
   0   2   9        4.16       25.39     46.55 o 
   1   2   9      584.78      575.96     35.15 o 
   2   2   9     3834.29     4277.25    169.19 o 
   3   2   9       88.50      107.03     11.74 o 
   4   2   9     1073.89     1214.52     52.81 o 
   5   2   9      200.26      210.64     28.41 o 
   6   2   9       57.55       61.10     19.50 o 
   7   2   9       13.83       25.42     21.23 o 
   8   2   9       57.26       37.20     14.56 o 
   9   2   9        4.56        7.62     12.23 o 
  10   2   9       19.40       32.42     15.61 o 
  11   2   9       10.59       -1.71     12.94 o 
  12   2   9        0.55       -8.98     21.36 o 
   1   3   9     1128.82     1212.06     31.46 o 
   2   3   9      108.80      109.51     13.17 o 
   3   3   9      847.51      937.22     22.68 o 
   4   3   9      571.88      591.45     43.16 o 
   5   3   9      312.67      342.68     30.90 o 
   6   3   9        0.39       -2.72     17.06 o 
   7   3   9      507.55      565.01     41.02 o 
   8   3   9      122.60      115.55     21.53 o 
   9   3   9        5.35       24.63     17.29 o 
  10   3   9        0.01       -4.77     19.02 o 
  11   3   9       75.62       66.97     27.99 o 
  12   3   9        1.13        8.69     24.97 o 
   0   4   9     1221.60     1238.67     44.88 o 
   1   4   9      298.54      285.84     17.32 o 
   2   4   9      748.11      767.82     26.51 o 
   3   4   9      155.41      146.54     10.45 o 
   4   4   9       10.30        8.16     16.60 o 
   5   4   9       14.43       28.14     18.71 o 
   6   4   9      474.43      468.77     34.68 o 
   7   4   9       14.54       27.38     23.38 o 
   8   4   9       59.49       66.96     24.92 o 
   9   4   9       28.85       34.34     21.17 o 
  10   4   9       12.60       29.01     25.27 o 
  11   4   9       10.60      -15.21     27.96 o 
   1   5   9       90.93       90.34     16.61 o 
   2   5   9      264.93      304.34     29.51 o 
   3   5   9      477.71      464.57     22.30 o 
   4   5   9      294.36      305.89     31.77 o 
   5   5   9      189.08      239.96     34.44 o 
   6   5   9      159.61      158.78     34.48 o 
   7   5   9      188.36      186.24     34.66 o 
   8   5   9       16.28       13.85     22.64 o 
   9   5   9      131.66      121.27     31.89 o 
  10   5   9        9.21       -3.03     25.74 o 
   0   6   9       35.25       42.53     27.93 o 
   1   6   9      250.45      276.93     28.45 o 
   2   6   9      226.21      243.88     24.06 o 
   3   6   9        0.41       15.15     17.16 o 
   4   6   9       40.29       32.28     12.85 o 
   5   6   9       49.95       54.04     15.74 o 
   6   6   9      144.70       99.35     32.26 o 
   7   6   9       19.84       22.16     29.32 o 
   8   6   9       40.45       31.07     30.47 o 
   9   6   9        2.60       16.45     29.48 o 
   1   7   9      285.41      336.27     34.60 o 
   2   7   9        3.06       -0.53     20.93 o 
   3   7   9      562.08      568.23     62.08 o 
   4   7   9        0.03       14.01     23.58 o 
   5   7   9        0.10       22.11     16.64 o 
   6   7   9      144.62      106.93     41.00 o 
   7   7   9      171.45      119.80     50.86 o 
   0   8   9       32.44       39.87     33.71 o 
   1   8   9       35.69       44.68     24.06 o 
   2   8   9      225.93      256.29     44.80 o 
   3   8   9        9.75        5.62     27.91 o 
   4   8   9       49.77       76.53     35.45 o 
   5   8   9       17.94       47.57     32.80 o 
   0   0  10     3663.94     3832.59    306.92 o 
   1   0  10       95.39       51.27     38.66 o 
   2   0  10      403.69      394.09     47.18 o 
   3   0  10       67.45       48.86     27.26 o 
   4   0  10      585.17      591.83     31.44 o 
   5   0  10        1.65        9.24     10.77 o 
   6   0  10      508.89      457.00     24.77 o 
   7   0  10       12.91       14.63     12.30 o 
   8   0  10        8.77       15.15     25.64 o 
   9   0  10       55.82      374.69    363.02 o 
  10   0  10      159.94      199.70     51.02 o 
  11   0  10        1.87       23.32     32.85 o 
  12   0  10        2.49       15.37     29.24 o 
  13   0  10       15.55        8.59     26.63 o 
   1   1  10     1762.53     1814.55     70.34 o 
   2   1  10      447.77      466.55     46.94 o 
   3   1  10       52.78       59.02     16.80 o 
   4   1  10      246.80      267.05     14.99 o 
   5   1  10       15.48       11.69      7.86 o 
   6   1  10        4.33        8.56     13.27 o 
   7   1  10        0.33       -2.49     13.78 o 
   8   1  10      161.81      136.38     22.34 o 
   9   1  10      132.49       71.42     32.35 o 
  10   1  10      186.07      184.74     28.80 o 
  11   1  10       32.99        6.16     21.31 o 
  12   1  10       52.69       47.61     26.55 o 
   0   2  10     1355.40     1488.30    254.11 o 
   1   2  10       86.27      102.31     14.42 o 
   2   2  10      263.95      266.37     37.74 o 
   3   2  10       31.85       23.45     17.42 o 
   4   2  10      153.17      153.13     12.11 o 
   5   2  10       97.41      111.57     21.59 o 
   6   2  10       82.25       84.14     22.80 o 
   7   2  10      196.78      209.16     24.55 o 
   8   2  10      993.45     1047.52     58.90 o 
   9   2  10       21.50       22.95     20.42 o 
  10   2  10       32.18        2.03     11.00 o 
  11   2  10      150.06       90.31     35.22 o 
  12   2  10       25.22       35.29     33.90 o 
   1   3  10        1.25        0.95      8.68 o 
   2   3  10       93.69       94.03     12.68 o 
   3   3  10      581.99      539.15     17.70 o 
   4   3  10       14.03        9.39      9.57 o 
   5   3  10       40.66       41.23     20.32 o 
   6   3  10       38.16       13.22     21.57 o 
   7   3  10       35.18       55.07     22.91 o 
   8   3  10        2.76       38.24     20.42 o 
   9   3  10       24.77       29.20     22.19 o 
  10   3  10       41.67       27.48     26.05 o 
  11   3  10      125.05       68.21     34.27 o 
  12   3  10        2.49       -0.38     32.41 o 
   0   4  10       34.02       37.88     17.32 o 
   1   4  10       38.64       46.53     11.45 o 
   2   4  10      154.22      144.78     12.64 o 
   3   4  10       42.66       36.42     11.00 o 
   4   4  10      104.99      112.22     12.86 o 
   5   4  10       60.27       30.43     23.77 o 
   6   4  10       10.60       -8.75     20.67 o 
   7   4  10       22.85       27.26     22.81 o 
   8   4  10       26.62       53.25     22.84 o 
   9   4  10       50.66       30.39     23.10 o 
  10   4  10      177.61      171.50     40.18 o 
  11   4  10       46.72       40.47     30.17 o 
   1   5  10      132.84      151.79     16.78 o 
   2   5  10       38.97       38.24     11.75 o 
   3   5  10       84.53       67.95     12.07 o 
   4   5  10       50.74       26.48     12.41 o 
   5   5  10        5.85       -3.42     22.05 o 
   6   5  10        5.44       14.56     23.58 o 
   7   5  10        3.33        0.98     25.85 o 
   8   5  10       37.12       38.14     26.46 o 
   9   5  10       22.12       28.29     24.73 o 
  10   5  10        1.33       -9.85     24.44 o 
   0   6  10      164.50      165.48     33.43 o 
   1   6  10       89.44       81.81     22.16 o 
   2   6  10        2.15       10.26     12.91 o 
   3   6  10        5.69       -1.16     13.13 o 
   4   6  10       62.69       36.66     15.31 o 
   5   6  10        3.53        5.28     25.22 o 
   6   6  10        5.62       14.64     30.26 o 
   7   6  10       18.36       22.23     27.80 o 
   8   6  10        0.75       36.49     27.25 o 
   9   6  10        0.17       13.12     27.73 o 
   1   7  10        5.19      -11.34     22.62 o 
   2   7  10       31.59       62.74     23.31 o 
   3   7  10        9.25       21.51     16.99 o 
   4   7  10        1.50        6.62     16.33 o 
   5   7  10       46.52       21.53     26.49 o 
   6   7  10       15.71       24.10     28.40 o 
   7   7  10        4.15       -9.91     32.57 o 
   0   8  10      119.19       89.98     39.58 o 
   1   8  10        0.02       15.70     28.36 o 
   2   8  10       14.43        9.90     26.65 o 
   3   8  10       29.73       16.65     20.44 o 
   4   8  10        2.42       43.85     29.23 o 
   1   1  11       72.84       73.94     22.18 o 
   2   1  11     1351.45     1429.73     88.37 o 
   3   1  11       74.38       63.98     19.66 o 
   4   1  11      161.76      147.26     16.09 o 
   5   1  11       31.62       37.06      7.94 o 
   6   1  11      237.26      272.93     14.06 o 
   7   1  11       30.25       48.95     26.02 o 
   8   1  11       50.13       46.29     12.93 o 
   9   1  11        0.76        4.37     10.19 o 
  10   1  11        4.26       -4.32     17.80 o 
  11   1  11       10.65       -5.25     29.50 o 
  12   1  11        0.37       11.98     18.22 o 
   0   2  11     1338.04     1385.73     75.29 o 
   1   2  11     4698.97     5767.28    481.14 o 
   2   2  11       10.44       14.55     13.26 o 
   3   2  11        1.66        0.61      7.11 o 
   4   2  11      563.26      597.29     40.22 o 
   5   2  11       13.19       13.24     23.14 o 
   6   2  11      655.37      663.93     40.06 o 
   7   2  11        5.29       -0.07     19.36 o 
   8   2  11       66.06       60.36     21.66 o 
   9   2  11       60.60       81.25     25.47 o 
  10   2  11       49.62       25.27     22.63 o 
  11   2  11        9.79       23.91     44.93 o 
  12   2  11        0.12      -28.77     40.63 o 
   1   3  11       12.31        5.23     13.16 o 
   2   3  11        0.15        1.62     11.43 o 
   3   3  11       25.85       34.11      9.20 o 
   4   3  11        0.59        3.79     11.89 o 
   5   3  11       61.56       60.46     20.41 o 
   6   3  11        2.80        7.71     18.45 o 
   7   3  11       59.60       72.47     30.62 o 
   8   3  11      153.20      154.14     30.39 o 
   9   3  11       25.87       17.93     20.05 o 
  10   3  11        9.08        7.37     22.59 o 
  11   3  11        6.02        3.63     35.95 o 
  12   3  11        0.03       25.13     38.37 o 
   0   4  11      327.46      326.04     31.02 o 
   1   4  11      550.36      606.76     34.15 o 
   2   4  11      576.31      563.38     22.01 o 
   3   4  11       50.21       56.81     10.03 o 
   4   4  11       48.56       47.77     11.25 o 
   5   4  11        2.69      -18.43     20.06 o 
   6   4  11      134.37      151.11     29.94 o 
   7   4  11      148.85      129.89     32.73 o 
   8   4  11       17.72       17.42     27.58 o 
   9   4  11      631.10      730.27     50.18 o 
  10   4  11        0.01       14.45     23.32 o 
  11   4  11       63.25      110.95     45.24 o 
   1   5  11       83.47       87.50     14.55 o 
   2   5  11      136.82      156.59     16.90 o 
   3   5  11       90.73       75.47     13.39 o 
   4   5  11      218.18      227.69     29.82 o 
   5   5  11        5.53       16.01     23.16 o 
   6   5  11        4.99        4.15     24.69 o 
   7   5  11       14.86       19.78     25.68 o 
   8   5  11       93.24       62.79     28.93 o 
   9   5  11        2.09        5.33     26.89 o 
  10   5  11        9.09       13.48     26.65 o 
   0   6  11      581.67      611.52     44.25 o 
   1   6  11     2103.14     2342.46     70.17 o 
   2   6  11        0.24       -1.19     13.00 o 
   3   6  11      135.13      145.40     17.34 o 
   4   6  11       22.81       19.93     12.57 o 
   5   6  11       71.92       59.36     31.36 o 
   6   6  11        0.45        8.81     25.36 o 
   7   6  11        0.10      -34.86     34.86 o 
   8   6  11       38.57       41.88     30.37 o 
   9   6  11      204.19      204.22     48.12 o 
   1   7  11       25.68       24.93     15.87 o 
   2   7  11      231.47      281.07     26.80 o 
   3   7  11        1.76        1.32     17.62 o 
   4   7  11        3.00       -5.56     16.61 o 
   5   7  11       15.87       -2.17     26.24 o 
   6   7  11        2.75        0.64     30.31 o 
   7   7  11        0.58       -1.54     28.98 o 
   0   8  11       24.98       33.18     31.40 o 
   1   8  11      196.97      171.85     33.57 o 
   2   8  11       30.46       16.22     19.04 o 
   3   8  11        5.90        7.88     17.02 o 
   4   8  11       15.54       57.63     32.77 o 
   0   0  12    11939.96    13485.08    807.18 o 
   1   0  12     4275.60     4425.36    239.86 o 
   2   0  12     1154.52     2049.19    435.62 o 
   3   0  12        7.13       -1.07     24.28 o 
   4   0  12       62.95       58.82     21.45 o 
   5   0  12       17.46       30.44     14.89 o 
   6   0  12       93.77       91.92     14.94 o 
   7   0  12        1.19       -9.91     13.03 o 
   8   0  12        1.83        7.37     20.00 o 
   9   0  12       22.00        5.16     37.16 o 
  10   0  12        1.09      -10.20     57.76 o 
  11   0  12       38.38       35.73     30.39 o 
  12   0  12       10.86       -8.04     22.86 o 
   1   1  12       30.98       36.93     20.99 o 
   2   1  12      271.67      245.78     25.61 o 
   3   1  12      137.86      116.38     26.76 o 
   4   1  12      114.60      132.67     19.00 o 
   5   1  12      145.98      142.58     11.51 o 
   6   1  12      229.60      234.55     13.89 o 
   7   1  12       11.44       12.95     15.82 o 
   8   1  12      125.57       95.47     27.09 o 
   9   1  12       74.75       36.52     21.11 o 
  10   1  12      119.58       88.19     40.71 o 
  11   1  12       69.20       21.29     38.13 o 
  12   1  12        0.10      -17.80     29.42 o 
   0   2  12        0.19       -5.83     27.44 o 
   1   2  12      125.61      115.11     18.87 o 
   2   2  12       23.92       24.94     12.00 o 
   3   2  12       43.76       47.27      9.43 o 
   4   2  12        0.29        1.13     10.51 o 
   5   2  12       27.04       31.77     21.64 o 
   6   2  12        1.39       14.08     21.19 o 
   7   2  12       23.59      316.28    435.21 o 
   8   2  12      151.38      141.62     25.71 o 
   9   2  12      439.60      477.02     42.79 o 
  10   2  12       98.81       52.06     33.78 o 
  11   2  12       72.97       23.29     33.91 o 
  12   2  12       10.02       16.69     32.27 o 
   1   3  12      503.99      469.07     68.62 o 
   2   3  12      732.31      803.20     33.67 o 
   3   3  12       98.86       96.33     11.77 o 
   4   3  12      111.79      111.23     14.61 o 
   5   3  12      102.69       88.76     33.44 o 
   6   3  12      102.13       92.65     23.85 o 
   7   3  12       36.13       21.43     21.74 o 
   8   3  12      232.77      227.76     37.25 o 
   9   3  12      334.79      375.49     45.73 o 
  10   3  12      267.68      151.80     51.76 o 
  11   3  12       16.01       -6.02     25.27 o 
   0   4  12      210.54      248.26     32.53 o 
   1   4  12      132.95      129.39     14.01 o 
   2   4  12      102.84      111.37     12.54 o 
   3   4  12       20.95       29.00     11.46 o 
   4   4  12       94.74      107.79     13.03 o 
   5   4  12       19.89       20.84     19.78 o 
   6   4  12      212.54      280.69     32.81 o 
   7   4  12       23.59       19.79     23.36 o 
   8   4  12        0.01        4.09     21.78 o 
   9   4  12       30.48       36.79     27.60 o 
  10   4  12       73.31       53.80     29.14 o 
  11   4  12        0.34       21.84     34.27 o 
   1   5  12       10.96       16.74     12.43 o 
   2   5  12       25.21       23.52     13.41 o 
   3   5  12       41.48       32.69     13.90 o 
   4   5  12      130.17      153.94     24.50 o 
   5   5  12       40.79       37.12     29.69 o 
   6   5  12        2.13       -1.05     25.71 o 
   7   5  12        1.19        2.35     27.23 o 
   8   5  12       93.98       96.33     34.97 o 
   9   5  12        3.09       37.50     27.86 o 
  10   5  12        7.81        0.28     26.58 o 
   0   6  12       71.53       83.51     27.91 o 
   1   6  12      234.44      248.88     22.30 o 
   2   6  12        7.74       14.99     15.51 o 
   3   6  12       40.56       21.22     14.71 o 
   4   6  12       10.70        8.43      8.29 o 
   5   6  12       42.43       39.33     29.11 o 
   6   6  12       17.52        8.45     26.29 o 
   7   6  12        3.40       -5.93     28.41 o 
   8   6  12        0.73       26.99     28.76 o 
   1   7  12        1.08       -8.79     15.65 o 
   2   7  12      241.14      244.66     26.94 o 
   3   7  12        0.13        2.33     15.61 o 
   4   7  12       72.64       52.71     21.43 o 
   5   7  12        1.31       27.63     28.29 o 
   6   7  12       10.46       14.23     29.22 o 
   0   8  12        6.44      -13.12     26.69 o 
   1   8  12       81.62       55.93     21.38 o 
   2   8  12       10.22       13.84     19.43 o 
   3   8  12        0.83       21.87     28.93 o 
   1   1  13      107.01      113.69     24.63 o 
   2   1  13     1001.57     1059.34     47.89 o 
   3   1  13      351.73      368.31     31.88 o 
   4   1  13       15.14       13.56     11.97 o 
   5   1  13      787.81      783.24     22.24 o 
   6   1  13      225.25      249.15     15.63 o 
   7   1  13       32.92       34.62      9.59 o 
   8   1  13       26.47       25.23     17.27 o 
   9   1  13      141.41      121.91     20.92 o 
  10   1  13       37.98        3.27     17.91 o 
  11   1  13        0.62        0.62     14.94 o 
  12   1  13        0.40      -17.67     54.04 o 
   0   2  13      185.90      201.29     58.01 o 
   1   2  13      109.61      124.62     22.40 o 
   2   2  13        1.23        3.74     17.23 o 
   3   2  13       16.61       27.60     14.28 o 
   4   2  13       18.78       19.29      8.90 o 
   5   2  13        4.96        5.11      9.21 o 
   6   2  13        0.64       -1.31     22.09 o 
   7   2  13       16.47       25.24     21.18 o 
   8   2  13      115.78      104.05     32.66 o 
   9   2  13        3.33       16.90     22.04 o 
  10   2  13      122.77       45.12     29.13 o 
  11   2  13        9.62       13.75     30.76 o 
  12   2  13       17.76        6.55     38.48 o 
   1   3  13       33.32       25.92     31.71 o 
   2   3  13        0.44        9.92     14.51 o 
   3   3  13       33.11       37.58     12.00 o 
   4   3  13       31.76       41.90     14.61 o 
   5   3  13      109.93       86.48     28.03 o 
   6   3  13       43.77       38.20     33.27 o 
   7   3  13      174.17      181.79     30.38 o 
   8   3  13       56.68       31.37     26.22 o 
   9   3  13       13.04       15.09     24.72 o 
  10   3  13        1.60       -9.18     25.05 o 
  11   3  13       91.51       44.23     27.81 o 
   0   4  13     2103.87     2271.30     88.51 o 
   1   4  13       19.40       16.52     12.95 o 
   2   4  13      992.18     1033.54     31.68 o 
   3   4  13       23.50       21.89      8.42 o 
   4   4  13      101.42       89.63     17.98 o 
   5   4  13      118.01      111.69     24.64 o 
   6   4  13       42.79       41.39     22.84 o 
   7   4  13      108.77      117.78     29.13 o 
   8   4  13        8.48       17.74     24.94 o 
   9   4  13        1.34        4.78     23.24 o 
  10   4  13      119.43       95.41     31.82 o 
   1   5  13      294.16      307.99     24.55 o 
   2   5  13       65.06       68.18     12.99 o 
   3   5  13      284.20      277.81     17.91 o 
   4   5  13       11.38       15.38     14.06 o 
   5   5  13        3.26       23.55     25.82 o 
   6   5  13       36.45       16.30     27.48 o 
   7   5  13      113.60       96.13     29.43 o 
   8   5  13       56.15       63.26     28.81 o 
   9   5  13       61.80       43.57     29.61 o 
   0   6  13     1244.61     1394.50     69.58 o 
   1   6  13        1.21        0.99     14.75 o 
   2   6  13      221.19      231.79     22.11 o 
   3   6  13       59.90       37.42     13.46 o 
   4   6  13        6.85        9.91     11.20 o 
   5   6  13       99.19       55.81     28.20 o 
   6   6  13       22.72       26.33     31.38 o 
   7   6  13        0.04       15.35     31.59 o 
   8   6  13       55.83       73.75     38.27 o 
   1   7  13       49.82       38.63     18.80 o 
   2   7  13        3.60       15.08     18.76 o 
   3   7  13       25.55        2.88     15.73 o 
   4   7  13        1.92       18.14     30.05 o 
   5   7  13       20.02       23.76     35.48 o 
   6   7  13       15.74       15.88     26.75 o 
   0   8  13      385.99      503.13     58.42 o 
   1   8  13       12.68       -3.02     18.74 o 
   2   8  13       46.84       52.67     19.12 o 
   0   0  14     1206.72     1013.79    552.86 o 
   1   0  14      293.48      338.29     70.39 o 
   2   0  14     1327.37     1365.47     88.51 o 
   3   0  14      351.72      291.03     45.89 o 
   4   0  14     1130.32     1286.21    216.56 o 
   5   0  14       13.34        5.56     15.71 o 
   6   0  14       41.02       52.90     18.50 o 
   7   0  14       26.28       15.53     17.98 o 
   8   0  14      481.90      518.23     40.80 o 
   9   0  14      369.00      475.00     97.37 o 
  10   0  14        0.00      -72.46    113.65 o 
  11   0  14        4.96      -11.15     22.27 o 
  12   0  14       29.76       -0.10     31.07 o 
   1   1  14      534.57      568.88     44.14 o 
   2   1  14     1069.39     1114.98     54.52 o 
   3   1  14      560.77      612.80     48.56 o 
   4   1  14        4.98       -6.12     14.95 o 
   5   1  14      106.10      110.69     13.71 o 
   6   1  14        1.25       -2.89     13.21 o 
   7   1  14      640.90      728.14     28.06 o 
   8   1  14       52.77       57.70     22.59 o 
   9   1  14      125.15      144.27     28.18 o 
  10   1  14        9.95        9.92     17.83 o 
  11   1  14       12.45       26.22     42.96 o 
  12   1  14       18.42       23.33     56.11 o 
   0   2  14      764.63      854.02     72.69 o 
   1   2  14      322.64      323.30     41.99 o 
   2   2  14     1224.37     1261.91     48.49 o 
   3   2  14        0.81       -2.08     10.94 o 
   4   2  14       54.90       90.84     19.88 o 
   5   2  14       80.46       85.95     10.98 o 
   6   2  14       85.67       64.45     24.53 o 
   7   2  14       74.24       73.36     31.51 o 
   8   2  14      579.39      602.15     60.67 o 
   9   2  14       49.19       40.99     32.02 o 
  10   2  14        0.43       18.66     32.81 o 
  11   2  14        3.14       -3.14     36.05 o 
   1   3  14        5.51        5.04     29.37 o 
   2   3  14      747.16      909.13     79.82 o 
   3   3  14        0.42       -4.60      8.18 o 
   4   3  14        0.03       10.57     14.95 o 
   5   3  14        0.20       -9.11     24.21 o 
   6   3  14       19.70        8.89     25.52 o 
   7   3  14      491.76      608.92     68.55 o 
   8   3  14      460.17      514.07     51.54 o 
   9   3  14       25.01       20.31     24.48 o 
  10   3  14        0.48        4.95     24.47 o 
  11   3  14        1.03        4.40     30.50 o 
   0   4  14        9.60       18.31     16.99 o 
   1   4  14      574.35      553.41     30.57 o 
   2   4  14     1058.26     1104.10     53.72 o 
   3   4  14      103.52      116.30     12.72 o 
   4   4  14       21.24       11.33     16.81 o 
   5   4  14        0.88       -7.99     28.13 o 
   6   4  14       17.57       36.21     29.64 o 
   7   4  14       79.47       50.66     26.24 o 
   8   4  14       62.54       38.77     24.08 o 
   9   4  14       25.58       24.37     25.93 o 
  10   4  14        8.61       13.93     28.07 o 
   1   5  14      322.01      342.51     24.12 o 
   2   5  14       99.30       89.41     16.58 o 
   3   5  14      451.05      428.26     23.64 o 
   4   5  14       26.25       28.81     18.72 o 
   5   5  14       37.68       40.49     25.88 o 
   6   5  14        8.80       10.29     25.32 o 
   7   5  14       25.70       16.26     26.45 o 
   8   5  14       17.31       12.54     28.47 o 
   9   5  14        0.02       12.42     27.82 o 
   0   6  14       50.33       63.41     25.04 o 
   1   6  14        0.25        9.75     14.42 o 
   2   6  14        5.57       25.73     16.31 o 
   3   6  14       41.18       27.77     15.32 o 
   4   6  14        6.23       27.16     19.85 o 
   5   6  14       13.13       21.82     32.04 o 
   6   6  14       57.71       27.01     34.76 o 
   7   6  14        7.02       16.85     30.31 o 
   8   6  14       20.83       62.21     33.91 o 
   1   7  14        3.76       -9.66     15.59 o 
   2   7  14        3.38       22.70     24.75 o 
   3   7  14       20.76       -3.33     14.15 o 
   4   7  14        8.01       24.76     27.51 o 
   5   7  14        0.81       16.16     28.60 o 
   0   8  14      108.99      135.91     51.81 o 
   1   1  15       39.92       64.29     24.45 o 
   2   1  15       23.88       20.13     22.74 o 
   3   1  15      157.62      194.46     29.55 o 
   4   1  15       78.12       84.25     19.78 o 
   5   1  15      102.21      108.00     25.66 o 
   6   1  15      504.49      545.98     24.35 o 
   7   1  15        0.11        8.61      8.79 o 
   8   1  15      129.06      183.07     28.75 o 
   9   1  15       41.69       41.78     16.63 o 
  10   1  15       10.92        6.62     27.77 o 
  11   1  15        0.36       -9.30     41.30 o 
   0   2  15       10.35       22.76     33.19 o 
   1   2  15      199.47      211.96     30.71 o 
   2   2  15      281.18      264.57     45.97 o 
   3   2  15       36.20       41.63     20.31 o 
   4   2  15      109.76      132.40     13.80 o 
   5   2  15       24.15       21.33      8.11 o 
   6   2  15       16.02        2.08     26.92 o 
   7   2  15      357.69      388.61     45.90 o 
   8   2  15        1.19       -1.17     25.93 o 
   9   2  15        2.49        2.74     23.39 o 
  10   2  15        1.31        6.08     26.61 o 
  11   2  15        0.17       -3.64     28.54 o 
   1   3  15        1.56      -20.58     29.38 o 
   2   3  15      101.49      106.16     40.06 o 
   3   3  15        2.02       -4.03     13.14 o 
   4   3  15       72.19       83.57     13.51 o 
   5   3  15       81.07       85.99     19.03 o 
   6   3  15        1.73       10.25     23.73 o 
   7   3  15        4.70       -2.81     25.81 o 
   8   3  15        7.79        2.86     28.13 o 
   9   3  15       73.45       47.47     29.08 o 
  10   3  15        0.76        9.81     23.65 o 
   0   4  15      124.08      147.55     22.58 o 
   1   4  15      204.63      226.30     29.08 o 
   2   4  15        1.07        8.88     15.19 o 
   3   4  15      825.11      856.23     50.37 o 
   4   4  15       21.20       18.25     13.21 o 
   5   4  15      182.48      194.20     36.65 o 
   6   4  15        2.09       -5.04     25.97 o 
   7   4  15      115.91       61.63     36.29 o 
   8   4  15        0.15       12.58     27.08 o 
   9   4  15       34.93       36.07     31.92 o 
  10   4  15        5.73       57.77     31.07 o 
   1   5  15        0.98       -3.63     14.01 o 
   2   5  15      562.10      604.10     30.33 o 
   3   5  15      228.51      196.51     22.98 o 
   4   5  15       95.80       96.10     22.15 o 
   5   5  15        1.61       -4.38     23.62 o 
   6   5  15       10.80       29.93     27.15 o 
   7   5  15       31.01       19.17     26.89 o 
   8   5  15        0.47       -4.37     26.10 o 
   9   5  15        4.45       14.11     31.07 o 
   0   6  15        6.51        0.92     18.80 o 
   1   6  15        2.49      -15.56     15.56 o 
   2   6  15       19.66       14.97     14.57 o 
   3   6  15       85.36       77.93     19.39 o 
   4   6  15        1.85       11.45     20.99 o 
   5   6  15       50.09       35.92     43.04 o 
   6   6  15        2.31       -0.97     28.24 o 
   7   6  15        6.44       36.13     30.57 o 
   1   7  15      108.04       72.93     20.15 o 
   2   7  15       41.29       38.15     22.29 o 
   3   7  15        3.42        4.25     26.07 o 
   4   7  15        6.35       28.52     28.88 o 
   5   7  15        8.20       36.16     29.21 o 
   0   0  16     3851.65     4487.55    380.36 o 
   1   0  16       54.31       28.24     42.44 o 
   2   0  16       32.72       35.01     40.52 o 
   3   0  16       30.92       47.25     32.32 o 
   4   0  16       55.38       76.30     35.10 o 
   5   0  16     1218.66     1321.31     60.18 o 
   6   0  16      653.69      674.17     45.44 o 
   7   0  16     1002.25     1069.76     48.82 o 
   8   0  16       73.98       72.86     25.47 o 
   9   0  16       58.91       44.99     26.77 o 
  10   0  16       24.47      -31.52     50.78 o 
  11   0  16        1.43       31.36     60.71 o 
   1   1  16       27.26       17.57     23.17 o 
   2   1  16      543.41      462.40     37.56 o 
   3   1  16       10.63       12.75     18.05 o 
   4   1  16      249.28      258.01     25.91 o 
   5   1  16        4.34        7.91     10.26 o 
   6   1  16     1762.24     1925.40     53.24 o 
   7   1  16      230.68      238.29     19.08 o 
   8   1  16       22.62        6.97     17.21 o 
   9   1  16        1.53      -20.05     40.78 o 
  10   1  16       20.66       16.46     25.26 o 
  11   1  16        1.01      101.61     68.69 o 
   0   2  16     1101.32     1142.18     88.52 o 
   1   2  16      155.27      160.99     23.55 o 
   2   2  16      942.25      933.25     59.03 o 
   3   2  16      395.53      392.58     46.22 o 
   4   2  16       48.23       40.87     15.47 o 
   5   2  16     1452.39     1620.64     42.73 o 
   6   2  16       37.56       50.36     28.92 o 
   7   2  16       48.64       23.70     28.09 o 
   8   2  16        3.88      -28.55     28.55 o 
   9   2  16       32.63       15.34     25.69 o 
  10   2  16        5.85       -0.14     21.48 o 
  11   2  16        0.87        2.25     27.45 o 
   1   3  16      355.22      349.77     64.87 o 
   2   3  16       17.91      303.05    210.11 o 
   3   3  16      109.67      112.56     29.63 o 
   4   3  16      996.21      980.30     84.14 o 
   5   3  16        2.28        6.89     11.14 o 
   6   3  16       58.45       54.97     34.03 o 
   7   3  16        0.29       13.73     26.91 o 
   8   3  16        5.75       -1.74     28.00 o 
   9   3  16        3.73        6.24     30.29 o 
  10   3  16        7.39        0.65     25.55 o 
   0   4  16       27.95       21.63     18.25 o 
   1   4  16       23.08       21.90     14.40 o 
   2   4  16      124.45      140.97     16.60 o 
   3   4  16       16.39       14.54     12.67 o 
   4   4  16       58.34       58.31     15.48 o 
   5   4  16      400.38      461.27     46.32 o 
   6   4  16      152.39      118.83     35.54 o 
   7   4  16       39.65        7.84     26.83 o 
   8   4  16        7.40       31.59     27.59 o 
   9   4  16        2.99       54.83     30.55 o 
   1   5  16       15.36        5.25     15.35 o 
   2   5  16       12.73        9.45     14.89 o 
   3   5  16        0.03       13.06     10.67 o 
   4   5  16      102.95       77.50     23.50 o 
   5   5  16       12.77       39.42     29.86 o 
   6   5  16       67.78       43.48     32.22 o 
   7   5  16        0.09       -9.09     30.85 o 
   8   5  16        1.46       13.40     29.50 o 
   0   6  16        3.03        6.15     24.47 o 
   1   6  16        7.35       22.88     17.12 o 
   2   6  16       15.58       10.70     13.98 o 
   3   6  16        0.42        6.37     13.37 o 
   4   6  16       29.35       11.45     24.81 o 
   5   6  16       30.88       38.83     33.66 o 
   6   6  16        5.32       -5.07     31.07 o 
   7   6  16       20.27        0.81     30.20 o 
   1   7  16        1.03        8.38     20.05 o 
   2   7  16        8.10       38.03     23.49 o 
   3   7  16        5.74        7.43     20.49 o 
   4   7  16        3.74       21.66     25.21 o 
   1   1  17        0.75      -16.03     18.39 o 
   2   1  17      223.67      215.01     31.88 o 
   3   1  17      116.33      119.40     27.48 o 
   4   1  17      264.58      302.96     35.61 o 
   5   1  17      126.85      130.49     23.68 o 
   6   1  17       70.95       67.24     16.42 o 
   7   1  17       80.04       72.11     12.85 o 
   8   1  17        8.36       16.81     11.10 o 
   9   1  17       49.84       60.88     23.91 o 
  10   1  17       14.46       47.61     25.45 o 
  11   1  17        0.49       69.72     59.79 o 
   0   2  17      792.18      864.41     67.70 o 
   1   2  17        2.61      -13.99     20.54 o 
   2   2  17      265.42      251.96     32.60 o 
   3   2  17      100.44      104.68     25.87 o 
   4   2  17      178.48      161.15     19.39 o 
   5   2  17        2.42        0.30      8.63 o 
   6   2  17       12.24        8.30      7.01 o 
   7   2  17       14.05       15.09     27.98 o 
   8   2  17       30.98       32.85     26.75 o 
   9   2  17        0.00      -22.47     35.83 o 
  10   2  17       19.84       18.34     24.43 o 
   1   3  17       55.07       57.28     49.85 o 
   2   3  17        0.52       -2.05     47.31 o 
   3   3  17      225.07      160.58     38.49 o 
   4   3  17       93.02      105.29     20.10 o 
   5   3  17      177.54      210.35     21.67 o 
   6   3  17       45.95       46.81     32.80 o 
   7   3  17       30.48        9.75     31.34 o 
   8   3  17        3.14      -27.61     29.50 o 
   9   3  17       15.89       -2.50     25.55 o 
  10   3  17        1.31       11.38     32.48 o 
   0   4  17      741.72      781.97    139.79 o 
   1   4  17        0.37        0.43     13.79 o 
   2   4  17        2.21       -0.07     16.74 o 
   3   4  17       73.15       84.78     18.44 o 
   4   4  17      206.52      153.42     29.57 o 
   5   4  17       20.06       18.77     13.74 o 
   6   4  17        7.71        1.41     26.11 o 
   7   4  17       89.78       70.38     33.46 o 
   8   4  17       46.52       28.84     30.17 o 
   9   4  17        1.52      -26.96     26.96 o 
   1   5  17      102.96      151.71     31.07 o 
   2   5  17      129.48      154.12     17.57 o 
   3   5  17       33.97       27.22     16.75 o 
   4   5  17       84.12       45.69     22.47 o 
   5   5  17       77.44       63.90     32.90 o 
   6   5  17       25.49        5.02     26.39 o 
   7   5  17       13.31        0.63     27.77 o 
   8   5  17        0.16       23.03     35.26 o 
   0   6  17       46.00       62.11     29.12 o 
   1   6  17       14.65       -4.19     14.80 o 
   2   6  17       43.19       72.49     23.29 o 
   3   6  17        0.66        9.05     16.59 o 
   4   6  17       13.56      -17.94     17.94 o 
   5   6  17        7.08        5.39     25.52 o 
   6   6  17        0.00       35.68     29.76 o 
   1   7  17       21.16       24.55     17.82 o 
   2   7  17        0.56        5.98     20.05 o 
   3   7  17       53.34       29.01     23.30 o 
   0   0  18       29.35       60.74     59.55 o 
   1   0  18       65.31       56.07     39.42 o 
   2   0  18       14.06        4.60     36.86 o 
   3   0  18      813.41      703.78    153.07 o 
   4   0  18     5595.28     6419.63    286.37 o 
   5   0  18      319.82      310.77     30.81 o 
   6   0  18     1208.21     1390.61     71.96 o 
   7   0  18      229.12      256.26     32.98 o 
   8   0  18       22.67       36.30     24.21 o 
   9   0  18        0.28       -6.59     17.77 o 
  10   0  18        8.75       -6.64     54.97 o 
   1   1  18      192.37      164.43     34.41 o 
   2   1  18        5.36       11.34     24.37 o 
   3   1  18       75.97       52.30     25.95 o 
   4   1  18       39.61       37.03     22.72 o 
   5   1  18       29.55       39.86     19.53 o 
   6   1  18      204.23      237.64     20.49 o 
   7   1  18       36.81       37.05     17.19 o 
   8   1  18       18.80       28.47     12.39 o 
   9   1  18        2.75       15.60     24.02 o 
  10   1  18       66.01       63.20     41.61 o 
   0   2  18      206.36      231.15     40.06 o 
   1   2  18       40.00       63.12     25.29 o 
   2   2  18        0.56       -5.14     21.55 o 
   3   2  18        6.09        1.94     19.88 o 
   4   2  18     1146.60     1213.39     57.23 o 
   5   2  18       81.41       80.49     15.41 o 
   6   2  18      323.70      329.72     30.48 o 
   7   2  18       84.20      122.67     42.55 o 
   8   2  18       31.93       47.28     34.57 o 
   9   2  18       34.16       36.59     31.24 o 
  10   2  18        0.60      -39.41     54.94 o 
   1   3  18       48.60       50.45     51.51 o 
   2   3  18        0.41       16.65     40.10 o 
   3   3  18      132.42       58.02     33.41 o 
   4   3  18      492.69      540.78     38.74 o 
   5   3  18       13.44        8.02     11.74 o 
   6   3  18       12.85       -3.43     32.29 o 
   7   3  18       39.38       48.06     41.85 o 
   8   3  18       25.99       12.95     36.52 o 
   9   3  18       85.32       79.77     33.06 o 
   0   4  18       74.98       67.79     30.53 o 
   1   4  18        6.27        2.32     16.46 o 
   2   4  18      157.39      173.45     22.65 o 
   3   4  18        3.91        7.78     14.91 o 
   4   4  18      419.22      436.78     37.39 o 
   5   4  18        0.04       -8.82     14.47 o 
   6   4  18      301.96      258.30     50.94 o 
   7   4  18        5.15       16.95     30.40 o 
   8   4  18       26.71      -15.60     30.31 o 
   9   4  18        4.40        4.79     27.46 o 
   1   5  18       21.77       16.93     14.58 o 
   2   5  18        9.62        9.30     18.98 o 
   3   5  18       49.02       34.37     13.12 o 
   4   5  18        1.36        3.22     20.43 o 
   5   5  18       47.27       33.13     18.26 o 
   6   5  18       58.54        9.08     27.20 o 
   7   5  18        5.99        0.78     30.73 o 
   0   6  18      108.53       79.46     44.02 o 
   1   6  18        1.87       -3.12     14.72 o 
   2   6  18        1.10      -14.66     19.21 o 
   3   6  18       35.45       60.14     27.19 o 
   4   6  18       39.29        8.84     22.79 o 
   5   6  18       10.00        8.61     30.40 o 
   1   7  18        6.99        1.42     17.07 o 
   2   7  18       52.10       19.99     27.10 o 
   1   1  19        1.46        5.92     21.29 o 
   2   1  19      387.90      400.27     73.74 o 
   3   1  19      244.58       77.31     45.04 o 
   4   1  19      323.87      363.53     48.74 o 
   5   1  19      178.25      220.87     25.21 o 
   6   1  19      126.38      126.33     18.87 o 
   7   1  19       14.46        6.33     14.11 o 
   8   1  19       28.85       48.93     23.77 o 
   9   1  19        0.11        6.84     25.51 o 
  10   1  19        3.17       14.03     25.04 o 
   0   2  19       79.27      113.08     38.36 o 
   1   2  19        0.01      -10.87     22.23 o 
   2   2  19      109.65      111.88     31.21 o 
   3   2  19       17.48       21.73     23.25 o 
   4   2  19      194.38      210.15     24.01 o 
   5   2  19       32.67       29.53     15.77 o 
   6   2  19       26.49       32.55     10.15 o 
   7   2  19       50.75       66.18     31.92 o 
   8   2  19        8.84      -24.02     30.42 o 
   9   2  19        9.68       13.75     31.05 o 
   1   3  19       86.84       53.08     55.94 o 
   2   3  19      148.41      131.24     82.61 o 
   3   3  19      144.99      102.70     39.46 o 
   4   3  19        8.08       -5.15     27.91 o 
   5   3  19        7.55       -4.63     28.32 o 
   6   3  19       27.15       16.34     29.61 o 
   7   3  19        0.61       -2.51     31.20 o 
   8   3  19        7.85      -12.09     32.86 o 
   9   3  19       18.77        1.55     30.74 o 
   0   4  19      107.04       97.24     35.20 o 
   1   4  19       44.41       35.19     25.39 o 
   2   4  19       22.84       34.68     18.44 o 
   3   4  19       13.51       22.44     16.40 o 
   4   4  19       37.46       30.93      7.45 o 
   5   4  19        0.83       -9.66     18.23 o 
   6   4  19        3.48       11.17     32.91 o 
   7   4  19       22.45       -9.99     30.88 o 
   8   4  19        2.84       12.48     34.09 o 
   1   5  19       27.89       26.65     16.47 o 
   2   5  19       16.93       21.06     20.08 o 
   3   5  19        1.14        5.57     13.72 o 
   4   5  19       42.77       40.16     21.65 o 
   5   5  19       76.08       75.36     34.16 o 
   6   5  19        0.69        3.23     31.52 o 
   7   5  19        9.33       -7.45     35.16 o 
   0   6  19        5.59       35.18     46.95 o 
   1   6  19        3.45       15.63     17.03 o 
   2   6  19       22.30        1.67     19.59 o 
   3   6  19       12.69        4.65     19.36 o 
   4   6  19        0.00       11.28     37.53 o 
   5   6  19        3.57      -19.80     30.80 o 
   0   0  20      475.05      308.87    244.62 o 
   1   0  20       37.58       25.25     37.61 o 
   2   0  20      237.73      127.67     53.48 o 
   3   0  20     1102.31     1319.51    124.80 o 
   4   0  20      120.92       53.96     34.76 o 
   5   0  20       60.12       60.91     30.76 o 
   6   0  20      110.53      109.78     30.77 o 
   7   0  20      301.21      334.11     36.59 o 
   8   0  20        0.48       12.22     17.45 o 
   9   0  20       11.14       -3.58     18.36 o 
   1   1  20       43.70       47.63     26.47 o 
   2   1  20      261.27      172.77     51.27 o 
   3   1  20       28.67       15.72     21.23 o 
   4   1  20      232.81      174.42     41.24 o 
   5   1  20      367.76      380.41     31.31 o 
   6   1  20      368.16      371.44     25.14 o 
   7   1  20        0.04       -8.42     11.58 o 
   8   1  20      102.17      109.23     28.30 o 
   9   1  20        2.88       18.24     40.42 o 
   0   2  20        0.51      -11.56     31.05 o 
   1   2  20        0.69      -15.88     24.54 o 
   2   2  20      184.40      143.68     33.91 o 
   3   2  20      531.35      499.30     64.32 o 
   4   2  20       57.89       47.83     19.18 o 
   5   2  20      159.22      157.79     15.85 o 
   6   2  20       81.76       75.36     11.38 o 
   7   2  20      559.99      666.92     65.21 o 
   8   2  20       10.31       25.05     30.08 o 
   9   2  20        0.01       33.15     33.17 o 
   1   3  20       71.93       32.93     55.92 o 
   2   3  20      613.40      586.48     90.59 o 
   3   3  20       48.65       45.79     42.82 o 
   4   3  20       77.88       38.08     31.29 o 
   5   3  20      220.63      268.37     31.28 o 
   6   3  20       66.28       59.85     36.54 o 
   7   3  20       37.31       45.34     38.41 o 
   8   3  20        0.01       23.86     33.94 o 
   0   4  20      124.96       72.66     37.67 o 
   1   4  20       54.30       54.14     24.98 o 
   2   4  20       46.66       28.27     16.91 o 
   3   4  20      304.05      290.34     32.54 o 
   4   4  20        0.84       -1.26      7.78 o 
   5   4  20        3.75       28.02     21.59 o 
   6   4  20        0.75       22.25     31.71 o 
   7   4  20       71.59       40.72     37.42 o 
   1   5  20        9.23       31.42     21.61 o 
   2   5  20        4.37       -3.16     18.60 o 
   3   5  20        9.52       26.22     13.63 o 
   4   5  20       37.33       25.01     24.78 o 
   5   5  20       60.63       38.44     28.70 o 
   6   5  20        7.34       11.08     31.05 o 
   0   6  20       39.16       53.96     32.93 o 
   1   6  20       41.10       40.52     23.18 o 
   2   6  20        0.05       18.45     21.00 o 
   3   6  20       46.02       62.30     23.44 o 
   4   6  20       66.72       57.82     39.93 o 
   1   1  21       77.71       82.47     38.02 o 
   2   1  21       77.87       81.00     29.42 o 
   3   1  21       90.12       63.89     32.63 o 
   4   1  21       49.33       24.33     22.72 o 
   5   1  21      154.60      142.90     25.49 o 
   6   1  21       18.22       11.20     14.12 o 
   7   1  21       34.01       50.83     17.14 o 
   8   1  21       27.89        8.97     16.71 o 
   9   1  21       13.75        7.06     26.19 o 
   0   2  21       84.03       79.31     40.83 o 
   1   2  21       18.88        1.04     25.58 o 
   2   2  21      133.94      142.40     45.47 o 
   3   2  21       35.84       38.01     26.44 o 
   4   2  21        9.08       17.36     18.55 o 
   5   2  21       14.95      -27.32     29.75 o 
   6   2  21        2.23        6.15     11.12 o 
   7   2  21        0.00       11.00     31.31 o 
   8   2  21        0.15       37.86     33.69 o 
   1   3  21        9.05       -0.64     56.26 o 
   2   3  21       33.28      -24.67     61.68 o 
   3   3  21       12.49        8.54     52.49 o 
   4   3  21        0.84       -9.72     26.55 o 
   5   3  21       17.42       33.94     13.82 o 
   6   3  21        0.59       -6.25     36.92 o 
   7   3  21        5.26       27.83     33.33 o 
   8   3  21        5.26       20.55     36.16 o 
   0   4  21      145.15      121.37     40.78 o 
   1   4  21       83.97       46.31     32.75 o 
   2   4  21        0.63       -2.19     18.58 o 
   3   4  21       40.82       38.96     21.31 o 
   4   4  21        7.37        5.43     20.89 o 
   5   4  21        2.91       21.27     31.35 o 
   6   4  21        0.94       11.67     34.22 o 
   7   4  21        9.23       12.46     32.19 o 
   1   5  21        4.47        8.60     19.56 o 
   2   5  21      103.21       95.16     23.35 o 
   3   5  21       52.22       58.28     28.02 o 
   4   5  21       39.59       13.08     27.23 o 
   5   5  21       52.30       70.90     32.82 o 
   0   6  21        1.49       23.49     24.86 o 
   1   6  21        0.00        2.64     21.37 o 
   2   6  21       22.91       22.28     26.32 o 
   0   0  22      232.41      199.56    129.62 o 
   1   0  22      120.03      105.66     54.56 o 
   2   0  22      390.79      354.53    119.19 o 
   3   0  22      287.97      213.08     86.84 o 
   4   0  22       25.36       13.36     37.00 o 
   5   0  22       15.74      -17.45     33.52 o 
   6   0  22        2.80       26.49     27.28 o 
   7   0  22      173.02      200.17     38.90 o 
   8   0  22       67.94       53.97     30.07 o 
   1   1  22      498.53      397.75     94.45 o 
   2   1  22       37.82       15.23     23.65 o 
   3   1  22       48.90       43.68     27.48 o 
   4   1  22        0.10       14.81     25.62 o 
   5   1  22       21.88       23.73     17.50 o 
   6   1  22       12.71       10.08     14.76 o 
   7   1  22       36.19       33.40     17.55 o 
   8   1  22        4.04       -7.04     39.43 o 
   0   2  22      681.53      705.45     74.14 o 
   1   2  22      140.22      160.39     35.48 o 
   2   2  22      102.45       78.79     27.27 o 
   3   2  22       32.92       24.57     21.09 o 
   4   2  22        1.31        6.81     16.03 o 
   5   2  22       57.78       54.92     16.77 o 
   6   2  22      114.52       67.41     24.42 o 
   7   2  22        5.23      -21.15     68.36 o 
   8   2  22      139.10       99.83     43.14 o 
   1   3  22      118.04       52.64     57.20 o 
   2   3  22       21.66       22.47     62.06 o 
   3   3  22        3.23      -16.87     41.98 o 
   4   3  22       68.11       92.96     33.20 o 
   5   3  22        2.04        6.48     13.59 o 
   6   3  22        1.57        1.18     44.89 o 
   7   3  22       76.15       79.73     37.48 o 
   0   4  22      549.80      619.63     70.18 o 
   1   4  22       38.92       36.92     30.49 o 
   2   4  22       69.18       41.17     39.55 o 
   3   4  22       53.39       38.57     21.24 o 
   4   4  22        4.46       -8.07     26.77 o 
   5   4  22        4.43       30.41     45.58 o 
   6   4  22       49.62       17.22     33.69 o 
   1   5  22       94.51       58.83     33.18 o 
   2   5  22       22.59       36.51     19.35 o 
   3   5  22        3.30       17.42     20.30 o 
   4   5  22        1.19      -17.74     33.02 o 
   1   1  23       97.19       83.75     32.00 o 
   2   1  23       38.45       25.56     29.07 o 
   3   1  23      134.90       93.10     30.97 o 
   4   1  23       86.00       67.08     31.22 o 
   5   1  23        0.49       11.29     22.26 o 
   6   1  23        2.88       -0.44     25.27 o 
   7   1  23        9.88       29.17     31.80 o 
   8   1  23        4.21      -17.20     32.52 o 
   0   2  23       17.93        5.64     43.41 o 
   1   2  23       27.06       46.94     29.51 o 
   2   2  23       61.76       48.73     25.15 o 
   3   2  23      103.36      121.28     27.17 o 
   4   2  23       24.34        7.23     17.11 o 
   5   2  23        7.36       28.53     20.15 o 
   6   2  23       98.99       88.24     26.51 o 
   7   2  23       24.98       24.69     51.56 o 
   1   3  23        7.43      -12.16     51.06 o 
   2   3  23       65.27       20.81     53.11 o 
   3   3  23        0.36       -6.84     46.22 o 
   4   3  23        5.47      -12.55     31.64 o 
   5   3  23        3.80       -0.14     24.28 o 
   6   3  23        0.90       -4.13     40.02 o 
   0   4  23      153.16       54.02     77.66 o 
   1   4  23       49.00       52.80     36.68 o 
   2   4  23        0.00       10.88     36.69 o 
   3   4  23       22.04       16.07     21.34 o 
   4   4  23        8.14      -26.24     26.24 o 
   5   4  23        0.60      -39.07     39.07 o 
   1   5  23        0.09        2.19     17.74 o 
   2   5  23       14.65       26.19     17.33 o 
   3   5  23        0.10       -3.40     21.84 o 
   0   0  24      130.34       74.96     86.46 o 
   1   0  24      387.59      305.84    113.76 o 
   2   0  24        0.33        2.08     44.93 o 
   3   0  24        5.97      -20.38     40.43 o 
   4   0  24        0.12       -2.88     32.87 o 
   5   0  24       95.86      146.22     46.31 o 
   6   0  24       65.37       44.36     27.42 o 
   7   0  24        0.11       25.70     23.66 o 
   1   1  24        6.75       17.19     24.28 o 
   2   1  24        7.33        3.41     25.97 o 
   3   1  24        0.06        1.17     22.93 o 
   4   1  24       10.77       26.83     23.56 o 
   5   1  24        7.27       23.32     25.07 o 
   6   1  24        0.53       13.35     18.45 o 
   7   1  24        2.92       16.88     31.35 o 
   0   2  24       71.69       49.60     59.83 o 
   1   2  24      486.53      423.00    108.89 o 
   2   2  24        0.01       24.27     24.94 o 
   3   2  24        0.07       13.69     22.01 o 
   4   2  24       10.29        1.28     18.63 o 
   5   2  24        3.48       25.51     20.71 o 
   6   2  24        7.96       30.62     36.84 o 
   1   3  24        0.80       -3.89     50.38 o 
   2   3  24       64.20       32.46     65.53 o 
   3   3  24      104.41      126.45     67.29 o 
   4   3  24       41.93       46.18     27.38 o 
   5   3  24        5.57      -12.86     38.72 o 
   6   3  24       13.81       91.20     45.83 o 
   0   4  24       11.34        9.17     69.29 o 
   1   4  24       13.29       14.31     30.14 o 
   2   4  24        0.02       -0.74     38.41 o 
   3   4  24        0.49       -3.95     28.19 o 
   4   4  24        5.56       13.07     43.19 o 
   1   1  25        5.03      -11.03     23.69 o 
   2   1  25        0.29      -12.09     23.87 o 
   3   1  25        5.05       22.81     27.36 o 
   4   1  25       96.42      101.92     34.95 o 
   5   1  25       11.07       14.88     27.29 o 
   6   1  25        7.13       -1.52     24.05 o 
   0   2  25       52.52        4.12     44.34 o 
   1   2  25      283.68      258.70     51.85 o 
   2   2  25        8.68       17.89     38.96 o 
   3   2  25       30.60       53.41     24.92 o 
   4   2  25        5.55       12.67     23.95 o 
   5   2  25        0.42       31.45     27.77 o 
   6   2  25        0.78      -15.31     60.57 o 
   1   3  25        7.35       -9.51     51.44 o 
   2   3  25        4.04       46.07     49.93 o 
   3   3  25        1.28       12.96     49.61 o 
   4   3  25        6.33       25.40     43.11 o 
   5   3  25        2.54       21.15     36.13 o 
   0   4  25       41.47       65.59     77.05 o 
   1   4  25       27.61      -27.57     33.93 o 
   2   4  25       10.55       -5.02     29.30 o 
   3   4  25       16.11       14.87     26.35 o 
   0   0  26        4.21       -7.37     48.54 o 
   1   0  26       99.61       32.62     55.53 o 
   2   0  26      165.64      127.34     44.60 o 
   3   0  26       70.69       29.87     40.77 o 
   4   0  26       18.37       41.48     35.90 o 
   5   0  26        0.28       -6.53     40.18 o 
   1   1  26       32.27        9.09     26.47 o 
   2   1  26       17.27        9.62     28.62 o 
   3   1  26       14.53        7.09     22.24 o 
   4   1  26       27.29       56.10     31.56 o 
   5   1  26        0.16      -10.61     24.38 o 
   0   2  26        6.00       49.80     55.91 o 
   1   2  26       83.25       68.04     36.16 o 
   2   2  26      104.42      113.92     37.87 o 
   3   2  26        0.57       24.47     31.97 o 
   4   2  26       30.36       64.83     26.33 o 
   5   2  26       11.34        3.24     32.01 o 
   1   3  26       13.89       54.34     57.74 o 
   2   3  26        0.91      -19.34     51.64 o 
   3   3  26       18.13       63.38     42.09 o 
   1   1  27       20.98        0.27     29.55 o 
   2   1  27       15.33       -9.95     25.25 o 
   3   1  27        2.93       37.66     24.70 o 
   4   1  27        4.51       14.84     22.57 o 
   0   2  27        0.83       -7.45     37.69 o 
   1   2  27        4.43       -1.54     30.62 o 
   2   2  27       15.26       -6.55     30.67 o 
   3   2  27        9.18       51.03     34.90 o 
   1   3  27       46.02       59.64     56.75 o 
   0   0  28        2.08        8.48     67.03 o 
   1   0  28       34.31      121.69     65.52 o 
   2   0  28       17.76       31.13     34.70 o 
   1   1  28       17.96        7.88     31.18 o 
   2   1  28       33.59       93.44     34.60 o 
                                                 
